# Supplementary material for: Stress-induced brain responses are associated with BMI in women
Source: Commun Biol. 2023 Oct 11;6:1031. doi: 10.1038/s42003-023-05396-8 (PMC10567923; doi:10.1038/s42003-023-05396-8)
Supplement: Supplementary file 4 — Supplementary Data 1 [file 42003_2023_5396_MOESM4_ESM.xlsx]

## Sheet: Data_Figure_1A
Time	emotion	SEX	ID	rating_resid
after rest(T8)	positive	1	FOE0002	-0.834091
after rest(T8)	positive	2	FOE0003	0.874736
after rest(T8)	positive	2	FOE0004	-3.95769
after rest(T8)	positive	2	FOE0006	-2.44938
after rest(T8)	positive	2	FOE0008	-3.85631
after rest(T8)	positive	2	FOE0010	-2.5959
after rest(T8)	positive	2	FOE0012	-5.15927
after rest(T8)	positive	2	FOE0013	-2.15598
after rest(T8)	positive	2	FOE0015	1.55196
after rest(T8)	positive	2	FOE0016	-1.06284
after rest(T8)	positive	2	FOE0024	-1.07868
after rest(T8)	positive	2	FOE0025	3.41355
after rest(T8)	positive	2	FOE0026	-4.23183
after rest(T8)	positive	2	FOE0027	-4.19674
after rest(T8)	positive	1	FOE0030	-3.37261
after rest(T8)	positive	1	FOE0033	-8.22908
after rest(T8)	positive	2	FOE0034	3.02796
after rest(T8)	positive	2	FOE0035	-8.29377
after rest(T8)	positive	2	FOE0038	-0.592002
after rest(T8)	positive	2	FOE0039	0.938995
after rest(T8)	positive	2	FOE0043	2.3289
after rest(T8)	positive	2	FOE0045	0.0271413
after rest(T8)	positive	2	FOE0047	-0.635215
after rest(T8)	positive	2	FOE0049	6.00998
after rest(T8)	positive	2	FOE0050	-4.5089
after rest(T8)	positive	1	FOE0052	-2.32495
after rest(T8)	positive	2	FOE0053	7.18306
after rest(T8)	positive	2	FOE0058	-2.76847
after rest(T8)	positive	2	FOE0059	-3.5443
after rest(T8)	positive	2	FOE0061	-0.107247
after rest(T8)	positive	1	FOE0062	-0.35928
after rest(T8)	positive	2	FOE0063	0.824464
after rest(T8)	positive	2	FOE0066	-3.02204
after rest(T8)	positive	1	FOE0068	-1.18401
after rest(T8)	positive	1	FOE0069	3.05888
after rest(T8)	positive	2	FOE0070	-7.82706
after rest(T8)	positive	2	FOE0075	-2.58922
after rest(T8)	positive	1	FOE0077	3.81901
after rest(T8)	positive	1	FOE0078	-1.45259
after rest(T8)	positive	2	FOE0079	-8.93437
after rest(T8)	positive	1	FOE0080	-7.25923
after rest(T8)	positive	2	FOE0081	-1.49448
after rest(T8)	positive	1	FOE0082	-0.157017
after rest(T8)	positive	1	FOE0085	-2.48295
after rest(T8)	positive	2	FOE0086	-0.864737
after rest(T8)	positive	2	FOE0087	-1.77108
after rest(T8)	positive	2	FOE0089	-1.44397
after rest(T8)	positive	1	FOE0093	0.203464
after rest(T8)	positive	1	FOE0097	-0.940432
after rest(T8)	positive	2	FOE0099	1.58856
after rest(T8)	positive	1	FOE0100	3.10204
after rest(T8)	positive	1	FOE0101	2.52603
after rest(T8)	positive	1	FOE0101	2.52603
after rest(T8)	positive	1	FOE0104	-3.65719
after rest(T8)	positive	2	FOE0105	-5.14446
after rest(T8)	positive	2	FOE0108	-2.08138
after rest(T8)	positive	2	FOE0111	3.58309
after rest(T8)	positive	1	FOE0112	-2.87701
after rest(T8)	positive	2	FOE0114	4.25869
after rest(T8)	positive	2	FOE0116	-6.94208
after rest(T8)	positive	1	FOE0118	-2.46426
after rest(T8)	positive	2	FOE0120	-2.00259
after rest(T8)	positive	2	FOK0010	-4.13375
after rest(T8)	positive	1	FOK0011	2.71525
after rest(T8)	positive	2	FOK0012	3.68929
after rest(T8)	positive	1	FOK0014	0.821561
after rest(T8)	positive	1	FOK0017	-0.737592
after rest(T8)	positive	1	FOK0019	1.10707
after rest(T8)	positive	2	FOK0020	-7.1731
after rest(T8)	positive	1	FOK0021	-5.82449
after rest(T8)	positive	1	FOK0022	-4.98723
after rest(T8)	positive	2	FOK0024	-0.168783
after rest(T8)	positive	2	FOK0026	-0.983478
after rest(T8)	positive	1	FOK0028	0.633161
after rest(T8)	positive	2	FOK0029	-2.05457
after rest(T8)	positive	1	FOK0031	-5.37491
after rest(T8)	positive	1	FOK0032	11.1104
after rest(T8)	positive	2	FOK0033	-8.91353
after rest(T8)	positive	2	FOK0034	-2.36279
after rest(T8)	positive	2	FOK0040	1.01342
after rest(T8)	positive	1	FOK0042	-2.94579
after rest(T8)	positive	1	FOK0045	-2.79
after rest(T8)	positive	1	FOK0047	3.58896
after rest(T8)	positive	1	FOK0048	-2.09688
after rest(T8)	positive	1	FOK0049	2.78044
after rest(T8)	positive	2	FOK0050	-7.80385
after rest(T8)	positive	1	FOK0051	2.29817
after rest(T8)	positive	1	FOK0052	-4.74502
after rest(T8)	positive	2	FOK0055	2.73397
after rest(T8)	positive	1	FOK0056	-1.86939
after rest(T8)	positive	2	FOK0057	-3.42112
after rest(T8)	positive	2	FOK0058	1.1396
after rest(T8)	positive	2	FOK0060	-6.98587
after rest(T8)	positive	1	FOK0061	-11.0404
after rest(T8)	positive	2	FOK0063	-2.14949
after rest(T8)	positive	1	FOK0066	-3.74273
after rest(T8)	positive	2	FOK0067	2.01592
after rest(T8)	positive	2	FOK0068	6.40244
after rest(T8)	positive	1	FOK0070	-0.50431
after rest(T8)	positive	2	FOK0072	-5.61838
after rest(T8)	positive	2	FOK0073	-6.00775
after rest(T8)	positive	1	FOK0074	1.00641
after rest(T8)	positive	2	FOK0075	-4.04578
after rest(T8)	positive	2	FOK0077	-2.96716
after rest(T8)	positive	2	FOK0078	-1.73007
after rest(T8)	positive	2	FOK0079	-0.297328
after rest(T8)	positive	1	FOK0080	0.165838
after rest(T8)	positive	1	FOK0083	-0.97612
after rest(T8)	positive	2	FOK0084	-2.17051
after rest(T8)	positive	2	FOK0086	-1.2262
after rest(T8)	positive	1	FOK0087	-0.884336
after rest(T8)	positive	2	FOK0088	-0.50772
after rest(T8)	positive	2	FOK0089	-2.90279
after rest(T8)	positive	2	FOK0090	2.26489
after rest(T8)	positive	2	FOK0093	10.1214
after rest(T8)	positive	2	FOK0094	2.76569
after rest(T8)	positive	2	FOK0098	-5.01335
after rest(T8)	positive	2	FOK0099	-1.77355
after rest(T8)	positive	2	FOK0101	-6.44351
after rest(T8)	positive	1	FOK0103	5.17395
after rest(T8)	positive	2	FOK0104	-4.36594
after rest(T8)	positive	2	FOK0106	-2.17689
after rest(T8)	positive	2	FOK0107	-1.52091
after rest(T8)	positive	2	FOK0109	-2.02812
after rest(T8)	positive	2	FOK0111	-2.38739
after rest(T8)	positive	1	FOK0112	-2.43772
after rest(T8)	positive	1	FOK0113	-0.0842013
after rest(T8)	positive	2	FOK0115	-1.31525
after rest(T8)	positive	2	FOK0116	-2.33203
after rest(T8)	positive	1	FOK0118	4.58069
after rest(T8)	positive	1	FOK0120	-4.99468
after rest(T8)	positive	2	FOK0122	-2.73499
after rest(T8)	positive	2	FOK0123	3.2596
after rest(T8)	positive	2	FOK0124	-8.7763
after rest(T8)	positive	2	FOK0130	3.0418
after rest(T8)	positive	2	FOK0131	1.32688
after rest(T8)	positive	2	FOK0132	-2.3526
after rest(T8)	positive	1	FOK0133	-4.28416
after rest(T8)	positive	2	FOK0135	-2.72552
after rest(T8)	positive	2	FOK0136	-1.30002
after rest(T8)	positive	2	FOK0137	0.112372
after rest(T8)	positive	2	FOK0138	2.91265
after rest(T8)	positive	2	FOK0139	1.32115
after rest(T8)	positive	2	FOK0140	0.188242
after rest(T8)	positive	2	FOK0141	-1.1453
after rest(T8)	positive	2	FOK0142	-1.37907
after rest(T8)	positive	2	FOK0143	1.91056
after rest(T8)	positive	2	FOK0144	-0.0608683
after rest(T8)	positive	2	FOK0146	-0.380174
after rest(T8)	positive	2	FOK0147	-4.83146
after rest(T8)	positive	1	FOK0148	-1.3847
after rest(T8)	positive	2	FOK0150	-2.16286
after rest(T8)	positive	2	FOK0151	3.04324
after rest(T8)	positive	2	FOK0152	-2.61382
after rest(T8)	positive	1	FOK0155	-0.719132
after rest(T8)	positive	1	FOK0156	-3.85743
after rest(T8)	positive	2	FOK0158	4.81719
after rest(T8)	positive	2	FOK0159	3.81664
after rest(T8)	positive	2	FOR0008	-5.53046
after rest(T8)	positive	1	FOR0014	-1.26763
after rest(T8)	positive	1	FOR0015	-0.862001
after rest(T8)	positive	1	FOR0016	0.751391
after rest(T8)	positive	2	FOR0018	1.26415
after rest(T8)	positive	1	FOR0021	2.13856
after rest(T8)	positive	2	FOR0022	-3.00018
after rest(T8)	positive	2	FOR0023	-7.80582
after rest(T8)	positive	1	FOR0025	-7.88205
after rest(T8)	positive	2	FOR0028	-1.32863
after rest(T8)	positive	2	FOR0029	7.11359
after rest(T8)	positive	1	FOR0032	-10.5151
after rest(T8)	positive	1	FOR0035	-4.30903
after rest(T8)	positive	1	FOR0039	-2.74505
after rest(T8)	positive	1	FOR0041	-10.6588
after rest(T8)	positive	2	FOR0042	-5.30031
after rest(T8)	positive	1	FOR0043	3.99425
after rest(T8)	positive	2	FOR0046	-0.425702
after rest(T8)	positive	1	FOR0050	-7.31633
after rest(T8)	positive	2	FOR0063	-1.21934
after rest(T8)	positive	2	FOR0066	-1.11319
after rest(T8)	positive	2	FOR0068	-1.48996
after rest(T8)	positive	1	FOR0070	-4.10946
after rest(T8)	positive	2	FOR0071	0.257266
after rest(T8)	positive	1	FOR0073	5.92467
after rest(T8)	positive	1	FOR0075	3.38396
after rest(T8)	positive	1	FOR0080	-1.9498
after rest(T8)	positive	2	FOR0083	-0.196228
after rest(T8)	positive	1	FOR0087	-2.00122
after rest(T8)	positive	2	FOR0091	-0.787694
after rest(T8)	positive	2	FOR0092	1.51868
after rest(T8)	positive	1	FOR0096	-1.626
after task(T6)	negative	1	FOE0002	3.94222
after task(T6)	negative	2	FOE0003	13.8755
after task(T6)	negative	2	FOE0004	1.65234
after task(T6)	negative	2	FOE0006	5.23731
after task(T6)	negative	2	FOE0008	1.1949
after task(T6)	negative	2	FOE0010	23.7504
after task(T6)	negative	2	FOE0012	13.1341
after task(T6)	negative	2	FOE0013	18.355
after task(T6)	negative	2	FOE0015	2.96989
after task(T6)	negative	2	FOE0016	-5.6993
after task(T6)	negative	2	FOE0024	7.54167
after task(T6)	negative	2	FOE0025	31.6408
after task(T6)	negative	2	FOE0026	10.6318
after task(T6)	negative	2	FOE0027	29.1568
after task(T6)	negative	1	FOE0030	6.38536
after task(T6)	negative	1	FOE0033	15.1187
after task(T6)	negative	2	FOE0034	-1.1149
after task(T6)	negative	2	FOE0035	4.30194
after task(T6)	negative	2	FOE0038	8.00873
after task(T6)	negative	2	FOE0039	21.5601
after task(T6)	negative	2	FOE0043	14.5537
after task(T6)	negative	2	FOE0045	11.3743
after task(T6)	negative	2	FOE0047	2.54384
after task(T6)	negative	2	FOE0049	1.21686
after task(T6)	negative	2	FOE0050	10.5212
after task(T6)	negative	1	FOE0052	3.48131
after task(T6)	negative	2	FOE0053	5.12368
after task(T6)	negative	2	FOE0058	-0.998984
after task(T6)	negative	2	FOE0059	11.912
after task(T6)	negative	2	FOE0061	19.8344
after task(T6)	negative	1	FOE0062	0.137972
after task(T6)	negative	2	FOE0063	4.07921
after task(T6)	negative	2	FOE0066	3.02053
after task(T6)	negative	1	FOE0068	3.636
after task(T6)	negative	1	FOE0069	3.79179
after task(T6)	negative	2	FOE0070	-5.8942
after task(T6)	negative	2	FOE0075	14.6479
after task(T6)	negative	1	FOE0077	16.8156
after task(T6)	negative	1	FOE0078	-0.918327
after task(T6)	negative	2	FOE0079	14.3445
after task(T6)	negative	1	FOE0080	20.5002
after task(T6)	negative	2	FOE0081	18.5933
after task(T6)	negative	1	FOE0082	3.94023
after task(T6)	negative	1	FOE0085	16.8371
after task(T6)	negative	2	FOE0086	8.39759
after task(T6)	negative	2	FOE0087	3.68233
after task(T6)	negative	2	FOE0089	21.2565
after task(T6)	negative	1	FOE0093	4.24451
after task(T6)	negative	1	FOE0097	15.5891
after task(T6)	negative	2	FOE0099	-4.80187
after task(T6)	negative	1	FOE0100	1.10384
after task(T6)	negative	1	FOE0101	9.5136
after task(T6)	negative	1	FOE0101	9.5136
after task(T6)	negative	1	FOE0104	8.09739
after task(T6)	negative	2	FOE0105	9.90458
after task(T6)	negative	2	FOE0108	18.6445
after task(T6)	negative	2	FOE0111	0.312237
after task(T6)	negative	1	FOE0112	16.5531
after task(T6)	negative	2	FOE0114	-11.6899
after task(T6)	negative	2	FOE0116	12.4973
after task(T6)	negative	1	FOE0118	-0.290579
after task(T6)	negative	2	FOE0120	7.79011
after task(T6)	negative	2	FOK0010	2.41893
after task(T6)	negative	1	FOK0011	16.6002
after task(T6)	negative	2	FOK0012	-15.1574
after task(T6)	negative	1	FOK0014	0.210974
after task(T6)	negative	1	FOK0017	7.42083
after task(T6)	negative	1	FOK0019	5.98641
after task(T6)	negative	2	FOK0020	19.2172
after task(T6)	negative	1	FOK0021	7.92198
after task(T6)	negative	1	FOK0022	-0.0523168
after task(T6)	negative	2	FOK0024	4.70846
after task(T6)	negative	2	FOK0026	28.6413
after task(T6)	negative	1	FOK0028	7.38214
after task(T6)	negative	2	FOK0029	6.79706
after task(T6)	negative	1	FOK0031	0.40257
after task(T6)	negative	1	FOK0032	1.00206
after task(T6)	negative	2	FOK0033	8.86608
after task(T6)	negative	2	FOK0034	11.4766
after task(T6)	negative	2	FOK0040	20.3478
after task(T6)	negative	1	FOK0042	8.10897
after task(T6)	negative	1	FOK0045	11.2521
after task(T6)	negative	1	FOK0047	12.5987
after task(T6)	negative	1	FOK0048	3.71175
after task(T6)	negative	1	FOK0049	1.09035
after task(T6)	negative	2	FOK0050	5.28716
after task(T6)	negative	1	FOK0051	5.72766
after task(T6)	negative	1	FOK0052	0.921745
after task(T6)	negative	2	FOK0055	8.81877
after task(T6)	negative	1	FOK0056	7.85035
after task(T6)	negative	2	FOK0057	14.5238
after task(T6)	negative	2	FOK0058	-0.384483
after task(T6)	negative	2	FOK0060	-0.573063
after task(T6)	negative	1	FOK0061	25.2155
after task(T6)	negative	2	FOK0063	16.8449
after task(T6)	negative	1	FOK0066	11.0164
after task(T6)	negative	2	FOK0067	-0.88782
after task(T6)	negative	2	FOK0068	1.05082
after task(T6)	negative	1	FOK0070	2.10785
after task(T6)	negative	2	FOK0072	-6.37862
after task(T6)	negative	2	FOK0073	26.1808
after task(T6)	negative	1	FOK0074	8.04025
after task(T6)	negative	2	FOK0075	7.58242
after task(T6)	negative	2	FOK0077	-1.01387
after task(T6)	negative	2	FOK0078	6.78347
after task(T6)	negative	2	FOK0079	3.49638
after task(T6)	negative	1	FOK0080	1.53635
after task(T6)	negative	1	FOK0083	10.3213
after task(T6)	negative	2	FOK0084	17.2714
after task(T6)	negative	2	FOK0086	9.73361
after task(T6)	negative	1	FOK0087	11.4512
after task(T6)	negative	2	FOK0088	11.8914
after task(T6)	negative	2	FOK0089	16.8389
after task(T6)	negative	2	FOK0090	4.5998
after task(T6)	negative	2	FOK0093	7.6376
after task(T6)	negative	2	FOK0094	-1.51033
after task(T6)	negative	2	FOK0098	9.51601
after task(T6)	negative	2	FOK0099	11.5881
after task(T6)	negative	2	FOK0101	12.0628
after task(T6)	negative	1	FOK0103	-0.0584232
after task(T6)	negative	2	FOK0104	14.2839
after task(T6)	negative	2	FOK0106	6.52809
after task(T6)	negative	2	FOK0107	10.0577
after task(T6)	negative	2	FOK0109	6.83907
after task(T6)	negative	2	FOK0111	1.63504
after task(T6)	negative	1	FOK0112	2.34498
after task(T6)	negative	1	FOK0113	-1.12795
after task(T6)	negative	2	FOK0115	5.15541
after task(T6)	negative	2	FOK0116	20.4994
after task(T6)	negative	1	FOK0118	-2.28419
after task(T6)	negative	1	FOK0120	7.25222
after task(T6)	negative	2	FOK0122	12.4098
after task(T6)	negative	2	FOK0123	0.13088
after task(T6)	negative	2	FOK0124	-4.50981
after task(T6)	negative	2	FOK0130	10.0509
after task(T6)	negative	2	FOK0131	11.7554
after task(T6)	negative	2	FOK0132	0.872294
after task(T6)	negative	1	FOK0133	6.4982
after task(T6)	negative	2	FOK0135	20.0648
after task(T6)	negative	2	FOK0136	-3.3809
after task(T6)	negative	2	FOK0137	2.29829
after task(T6)	negative	2	FOK0138	-5.81864
after task(T6)	negative	2	FOK0139	5.17174
after task(T6)	negative	2	FOK0140	17.9054
after task(T6)	negative	2	FOK0141	22.4481
after task(T6)	negative	2	FOK0142	2.61398
after task(T6)	negative	2	FOK0143	13.4072
after task(T6)	negative	2	FOK0144	-1.91409
after task(T6)	negative	2	FOK0146	10.0425
after task(T6)	negative	2	FOK0147	-0.245639
after task(T6)	negative	1	FOK0148	13.1303
after task(T6)	negative	2	FOK0150	2.19125
after task(T6)	negative	2	FOK0151	13.2528
after task(T6)	negative	2	FOK0152	6.48524
after task(T6)	negative	1	FOK0155	6.07278
after task(T6)	negative	1	FOK0156	10.6236
after task(T6)	negative	2	FOK0158	3.68483
after task(T6)	negative	2	FOK0159	30.1187
after task(T6)	negative	2	FOR0008	14.1454
after task(T6)	negative	1	FOR0014	7.04405
after task(T6)	negative	1	FOR0015	14.5348
after task(T6)	negative	1	FOR0016	5.32122
after task(T6)	negative	2	FOR0018	16.2963
after task(T6)	negative	1	FOR0021	7.01143
after task(T6)	negative	2	FOR0022	3.46297
after task(T6)	negative	2	FOR0023	10.7658
after task(T6)	negative	1	FOR0025	19.3649
after task(T6)	negative	2	FOR0028	-1.70558
after task(T6)	negative	2	FOR0029	3.98332
after task(T6)	negative	1	FOR0032	12.0917
after task(T6)	negative	1	FOR0035	1.91926
after task(T6)	negative	1	FOR0039	21.0182
after task(T6)	negative	1	FOR0041	8.69965
after task(T6)	negative	2	FOR0042	-6.07884
after task(T6)	negative	1	FOR0043	-6.94867
after task(T6)	negative	2	FOR0046	-1.38369
after task(T6)	negative	1	FOR0050	4.31556
after task(T6)	negative	2	FOR0063	17.7688
after task(T6)	negative	2	FOR0066	6.82544
after task(T6)	negative	2	FOR0068	19.3967
after task(T6)	negative	1	FOR0070	-10.5618
after task(T6)	negative	2	FOR0071	10.0124
after task(T6)	negative	1	FOR0073	-10.0739
after task(T6)	negative	1	FOR0075	4.99308
after task(T6)	negative	1	FOR0080	-2.26718
after task(T6)	negative	2	FOR0083	6.24034
after task(T6)	negative	1	FOR0087	5.06384
after task(T6)	negative	2	FOR0091	16.0062
after task(T6)	negative	2	FOR0092	13.1544
after task(T6)	negative	1	FOR0096	10.9418
after rest(T8)	negative	1	FOE0002	-4.2546
after rest(T8)	negative	2	FOE0003	0.864391
after rest(T8)	negative	2	FOE0004	-1.47257
after rest(T8)	negative	2	FOE0006	-0.874663
after rest(T8)	negative	2	FOE0008	-10.0074
after rest(T8)	negative	2	FOE0010	4.78896
after rest(T8)	negative	2	FOE0012	12.4549
after rest(T8)	negative	2	FOE0013	-0.623644
after rest(T8)	negative	2	FOE0015	-0.400351
after rest(T8)	negative	2	FOE0016	-4.3832
after rest(T8)	negative	2	FOE0024	6.87434
after rest(T8)	negative	2	FOE0025	4.94689
after rest(T8)	negative	2	FOE0026	-4.44049
after rest(T8)	negative	2	FOE0027	9.19917
after rest(T8)	negative	1	FOE0030	0.397214
after rest(T8)	negative	1	FOE0033	9.53703
after rest(T8)	negative	2	FOE0034	-2.25088
after rest(T8)	negative	2	FOE0035	4.41059
after rest(T8)	negative	2	FOE0038	-1.0125
after rest(T8)	negative	2	FOE0039	-3.86783
after rest(T8)	negative	2	FOE0043	4.91198
after rest(T8)	negative	2	FOE0045	-0.365563
after rest(T8)	negative	2	FOE0047	-12.7651
after rest(T8)	negative	2	FOE0049	-10.5161
after rest(T8)	negative	2	FOE0050	-0.821675
after rest(T8)	negative	1	FOE0052	1.61478
after rest(T8)	negative	2	FOE0053	-0.409096
after rest(T8)	negative	2	FOE0058	-5.56621
after rest(T8)	negative	2	FOE0059	5.52779
after rest(T8)	negative	2	FOE0061	-2.16298
after rest(T8)	negative	1	FOE0062	-3.4123
after rest(T8)	negative	2	FOE0063	-13.5645
after rest(T8)	negative	2	FOE0066	-4.02676
after rest(T8)	negative	1	FOE0068	-3.92333
after rest(T8)	negative	1	FOE0069	2.01606
after rest(T8)	negative	2	FOE0070	-7.73507
after rest(T8)	negative	2	FOE0075	3.95588
after rest(T8)	negative	1	FOE0077	4.83881
after rest(T8)	negative	1	FOE0078	-9.35709
after rest(T8)	negative	2	FOE0079	-1.14419
after rest(T8)	negative	1	FOE0080	4.44213
after rest(T8)	negative	2	FOE0081	1.68914
after rest(T8)	negative	1	FOE0082	-4.19851
after rest(T8)	negative	1	FOE0085	-0.764839
after rest(T8)	negative	2	FOE0086	-5.43775
after rest(T8)	negative	2	FOE0087	-6.56194
after rest(T8)	negative	2	FOE0089	4.86473
after rest(T8)	negative	1	FOE0093	-2.99495
after rest(T8)	negative	1	FOE0097	6.80761
after rest(T8)	negative	2	FOE0099	-17.5458
after rest(T8)	negative	1	FOE0100	-4.04759
after rest(T8)	negative	1	FOE0101	-14.5703
after rest(T8)	negative	1	FOE0101	-14.5703
after rest(T8)	negative	1	FOE0104	-2.13482
after rest(T8)	negative	2	FOE0105	3.26275
after rest(T8)	negative	2	FOE0108	5.95519
after rest(T8)	negative	2	FOE0111	-3.49956
after rest(T8)	negative	1	FOE0112	-3.59998
after rest(T8)	negative	2	FOE0114	-13.9367
after rest(T8)	negative	2	FOE0116	4.74088
after rest(T8)	negative	1	FOE0118	-3.73168
after rest(T8)	negative	2	FOE0120	4.44245
after rest(T8)	negative	2	FOK0010	-0.854104
after rest(T8)	negative	1	FOK0011	7.42913
after rest(T8)	negative	2	FOK0012	-15.05
after rest(T8)	negative	1	FOK0014	-1.75704
after rest(T8)	negative	1	FOK0017	1.89279
after rest(T8)	negative	1	FOK0019	-1.12341
after rest(T8)	negative	2	FOK0020	4.96413
after rest(T8)	negative	1	FOK0021	-2.71308
after rest(T8)	negative	1	FOK0022	1.56785
after rest(T8)	negative	2	FOK0024	-4.53436
after rest(T8)	negative	2	FOK0026	0.2774
after rest(T8)	negative	1	FOK0028	-4.41209
after rest(T8)	negative	2	FOK0029	-2.26165
after rest(T8)	negative	1	FOK0031	-6.38592
after rest(T8)	negative	1	FOK0032	0.560833
after rest(T8)	negative	2	FOK0033	1.46309
after rest(T8)	negative	2	FOK0034	-0.365694
after rest(T8)	negative	2	FOK0040	-0.0218513
after rest(T8)	negative	1	FOK0042	1.91312
after rest(T8)	negative	1	FOK0045	-3.24666
after rest(T8)	negative	1	FOK0047	0.79073
after rest(T8)	negative	1	FOK0048	-3.72704
after rest(T8)	negative	1	FOK0049	-1.45027
after rest(T8)	negative	2	FOK0050	-1.20176
after rest(T8)	negative	1	FOK0051	-0.841747
after rest(T8)	negative	1	FOK0052	-2.76449
after rest(T8)	negative	2	FOK0055	1.77347
after rest(T8)	negative	1	FOK0056	0.392073
after rest(T8)	negative	2	FOK0057	1.72028
after rest(T8)	negative	2	FOK0058	-4.97807
after rest(T8)	negative	2	FOK0060	0.415063
after rest(T8)	negative	1	FOK0061	20.8182
after rest(T8)	negative	2	FOK0063	-2.5565
after rest(T8)	negative	1	FOK0066	0.331215
after rest(T8)	negative	2	FOK0067	-2.96209
after rest(T8)	negative	2	FOK0068	-2.72694
after rest(T8)	negative	1	FOK0070	-2.24897
after rest(T8)	negative	2	FOK0072	-10.9781
after rest(T8)	negative	2	FOK0073	20.1021
after rest(T8)	negative	1	FOK0074	-1.00334
after rest(T8)	negative	2	FOK0075	-2.89269
after rest(T8)	negative	2	FOK0077	-3.52892
after rest(T8)	negative	2	FOK0078	2.08395
after rest(T8)	negative	2	FOK0079	1.53711
after rest(T8)	negative	1	FOK0080	-1.62322
after rest(T8)	negative	1	FOK0083	-3.05576
after rest(T8)	negative	2	FOK0084	1.19811
after rest(T8)	negative	2	FOK0086	1.81017
after rest(T8)	negative	1	FOK0087	-1.80158
after rest(T8)	negative	2	FOK0088	-2.21362
after rest(T8)	negative	2	FOK0089	1.42825
after rest(T8)	negative	2	FOK0090	-0.0748725
after rest(T8)	negative	2	FOK0093	-1.61399
after rest(T8)	negative	2	FOK0094	-2.92535
after rest(T8)	negative	2	FOK0098	0.168029
after rest(T8)	negative	2	FOK0099	1.34296
after rest(T8)	negative	2	FOK0101	3.18613
after rest(T8)	negative	1	FOK0103	-2.54219
after rest(T8)	negative	2	FOK0104	4.51292
after rest(T8)	negative	2	FOK0106	-1.71428
after rest(T8)	negative	2	FOK0107	-1.7692
after rest(T8)	negative	2	FOK0109	1.35938
after rest(T8)	negative	2	FOK0111	0.860733
after rest(T8)	negative	1	FOK0112	-5.55437
after rest(T8)	negative	1	FOK0113	-1.16561
after rest(T8)	negative	2	FOK0115	-0.725989
after rest(T8)	negative	2	FOK0116	1.71232
after rest(T8)	negative	1	FOK0118	-8.03582
after rest(T8)	negative	1	FOK0120	-0.264532
after rest(T8)	negative	2	FOK0122	-1.14667
after rest(T8)	negative	2	FOK0123	-3.45098
after rest(T8)	negative	2	FOK0124	-7.78226
after rest(T8)	negative	2	FOK0130	-0.0895623
after rest(T8)	negative	2	FOK0131	1.16829
after rest(T8)	negative	2	FOK0132	-2.24784
after rest(T8)	negative	1	FOK0133	-2.6759
after rest(T8)	negative	2	FOK0135	2.77486
after rest(T8)	negative	2	FOK0136	-11.2598
after rest(T8)	negative	2	FOK0137	-1.1364
after rest(T8)	negative	2	FOK0138	-4.84608
after rest(T8)	negative	2	FOK0139	-2.40072
after rest(T8)	negative	2	FOK0140	3.41147
after rest(T8)	negative	2	FOK0141	-1.81669
after rest(T8)	negative	2	FOK0142	-0.166239
after rest(T8)	negative	2	FOK0143	1.10534
after rest(T8)	negative	2	FOK0144	-1.65786
after rest(T8)	negative	2	FOK0146	0.944648
after rest(T8)	negative	2	FOK0147	-9.73088
after rest(T8)	negative	1	FOK0148	2.29293
after rest(T8)	negative	2	FOK0150	-0.0690691
after rest(T8)	negative	2	FOK0151	-1.78239
after rest(T8)	negative	2	FOK0152	0.134498
after rest(T8)	negative	1	FOK0155	-0.47636
after rest(T8)	negative	1	FOK0156	-0.821882
after rest(T8)	negative	2	FOK0158	-5.01348
after rest(T8)	negative	2	FOK0159	0.199368
after rest(T8)	negative	2	FOR0008	5.03525
after rest(T8)	negative	1	FOR0014	-3.47711
after rest(T8)	negative	1	FOR0015	1.08985
after rest(T8)	negative	1	FOR0016	-0.534559
after rest(T8)	negative	2	FOR0018	-1.95442
after rest(T8)	negative	1	FOR0021	-0.165959
after rest(T8)	negative	2	FOR0022	1.38686
after rest(T8)	negative	2	FOR0023	0.519624
after rest(T8)	negative	1	FOR0025	7.21015
after rest(T8)	negative	2	FOR0028	-6.2073
after rest(T8)	negative	2	FOR0029	0.215108
after rest(T8)	negative	1	FOR0032	1.40139
after rest(T8)	negative	1	FOR0035	-10.6162
after rest(T8)	negative	1	FOR0039	8.76609
after rest(T8)	negative	1	FOR0041	0.457941
after rest(T8)	negative	2	FOR0042	-9.94959
after rest(T8)	negative	1	FOR0043	-2.70239
after rest(T8)	negative	2	FOR0046	-3.82562
after rest(T8)	negative	1	FOR0050	-0.875047
after rest(T8)	negative	2	FOR0063	2.50126
after rest(T8)	negative	2	FOR0066	0.161379
after rest(T8)	negative	2	FOR0068	0.634128
after rest(T8)	negative	1	FOR0070	-10.5682
after rest(T8)	negative	2	FOR0071	-11.2414
after rest(T8)	negative	1	FOR0073	-13.7862
after rest(T8)	negative	1	FOR0075	-9.34279
after rest(T8)	negative	1	FOR0080	-6.39505
after rest(T8)	negative	2	FOR0083	0.134797
after rest(T8)	negative	1	FOR0087	5.97784
after rest(T8)	negative	2	FOR0091	19.1373
after rest(T8)	negative	2	FOR0092	3.73603
after rest(T8)	negative	1	FOR0096	-1.7187
after task(T6)	positive	1	FOE0002	-4.51184
after task(T6)	positive	2	FOE0003	-0.96433
after task(T6)	positive	2	FOE0004	-5.89768
after task(T6)	positive	2	FOE0006	-2.24886
after task(T6)	positive	2	FOE0008	-10.0962
after task(T6)	positive	2	FOE0010	-5.64699
after task(T6)	positive	2	FOE0012	-2.91713
after task(T6)	positive	2	FOE0013	-4.65164
after task(T6)	positive	2	FOE0015	-2.86632
after task(T6)	positive	2	FOE0016	-0.178649
after task(T6)	positive	2	FOE0024	-0.02207
after task(T6)	positive	2	FOE0025	1.96417
after task(T6)	positive	2	FOE0026	2.14788
after task(T6)	positive	2	FOE0027	-6.85488
after task(T6)	positive	1	FOE0030	-3.22954
after task(T6)	positive	1	FOE0033	-12.5436
after task(T6)	positive	2	FOE0034	-1.4859
after task(T6)	positive	2	FOE0035	-3.88171
after task(T6)	positive	2	FOE0038	-4.48392
after task(T6)	positive	2	FOE0039	-2.56276
after task(T6)	positive	2	FOE0043	-3.21754
after task(T6)	positive	2	FOE0045	-5.99955
after task(T6)	positive	2	FOE0047	-4.79088
after task(T6)	positive	2	FOE0049	1.86005
after task(T6)	positive	2	FOE0050	-1.28291
after task(T6)	positive	1	FOE0052	-2.79201
after task(T6)	positive	2	FOE0053	4.00278
after task(T6)	positive	2	FOE0058	-1.02098
after task(T6)	positive	2	FOE0059	-8.13309
after task(T6)	positive	2	FOE0061	-1.22909
after task(T6)	positive	1	FOE0062	-2.1911
after task(T6)	positive	2	FOE0063	8.7605
after task(T6)	positive	2	FOE0066	-1.97325
after task(T6)	positive	1	FOE0068	-1.80507
after task(T6)	positive	1	FOE0069	1.61286
after task(T6)	positive	2	FOE0070	-3.99663
after task(T6)	positive	2	FOE0075	-5.03447
after task(T6)	positive	1	FOE0077	-5.08582
after task(T6)	positive	1	FOE0078	-3.88043
after task(T6)	positive	2	FOE0079	-7.80638
after task(T6)	positive	1	FOE0080	-7.9875
after task(T6)	positive	2	FOE0081	-1.24419
after task(T6)	positive	1	FOE0082	1.73916
after task(T6)	positive	1	FOE0085	-4.14491
after task(T6)	positive	2	FOE0086	0.426587
after task(T6)	positive	2	FOE0087	-5.61714
after task(T6)	positive	2	FOE0089	-1.38916
after task(T6)	positive	1	FOE0093	-4.9767
after task(T6)	positive	1	FOE0097	-1.5363
after task(T6)	positive	2	FOE0099	-0.030885
after task(T6)	positive	1	FOE0100	0.519471
after task(T6)	positive	1	FOE0101	0.0534609
after task(T6)	positive	1	FOE0101	0.0534609
after task(T6)	positive	1	FOE0104	-2.06139
after task(T6)	positive	2	FOE0105	-10.5851
after task(T6)	positive	2	FOE0108	-1.69041
after task(T6)	positive	2	FOE0111	1.95545
after task(T6)	positive	1	FOE0112	-1.11877
after task(T6)	positive	2	FOE0114	3.88911
after task(T6)	positive	2	FOE0116	-9.86583
after task(T6)	positive	1	FOE0118	-2.17234
after task(T6)	positive	2	FOE0120	-3.41069
after task(T6)	positive	2	FOK0010	-6.86723
after task(T6)	positive	1	FOK0011	0.057998
after task(T6)	positive	2	FOK0012	4.75457
after task(T6)	positive	1	FOK0014	0.210557
after task(T6)	positive	1	FOK0017	1.68259
after task(T6)	positive	1	FOK0019	-3.21072
after task(T6)	positive	2	FOK0020	-5.07115
after task(T6)	positive	1	FOK0021	-5.10772
after task(T6)	positive	1	FOK0022	-3.01348
after task(T6)	positive	2	FOK0024	-3.70124
after task(T6)	positive	2	FOK0026	-7.49447
after task(T6)	positive	1	FOK0028	-2.5736
after task(T6)	positive	2	FOK0029	-0.924585
after task(T6)	positive	1	FOK0031	-4.56964
after task(T6)	positive	1	FOK0032	11.1619
after task(T6)	positive	2	FOK0033	-5.23114
after task(T6)	positive	2	FOK0034	-4.84787
after task(T6)	positive	2	FOK0040	-4.71617
after task(T6)	positive	1	FOK0042	-5.75281
after task(T6)	positive	1	FOK0045	-2.51493
after task(T6)	positive	1	FOK0047	-0.824204
after task(T6)	positive	1	FOK0048	-3.89976
after task(T6)	positive	1	FOK0049	2.79843
after task(T6)	positive	2	FOK0050	-1.50814
after task(T6)	positive	1	FOK0051	2.21862
after task(T6)	positive	1	FOK0052	-2.99788
after task(T6)	positive	2	FOK0055	0.239055
after task(T6)	positive	1	FOK0056	-6.92244
after task(T6)	positive	2	FOK0057	-5.89367
after task(T6)	positive	2	FOK0058	4.35632
after task(T6)	positive	2	FOK0060	-6.27227
after task(T6)	positive	1	FOK0061	-11.3079
after task(T6)	positive	2	FOK0063	-3.87396
after task(T6)	positive	1	FOK0066	-3.92459
after task(T6)	positive	2	FOK0067	1.0155
after task(T6)	positive	2	FOK0068	3.30186
after task(T6)	positive	1	FOK0070	-1.58279
after task(T6)	positive	2	FOK0072	-2.00382
after task(T6)	positive	2	FOK0073	-6.57551
after task(T6)	positive	1	FOK0074	-3.31018
after task(T6)	positive	2	FOK0075	-2.92481
after task(T6)	positive	2	FOK0077	0.483078
after task(T6)	positive	2	FOK0078	-2.07962
after task(T6)	positive	2	FOK0079	0.0475257
after task(T6)	positive	1	FOK0080	-0.462754
after task(T6)	positive	1	FOK0083	-2.7213
after task(T6)	positive	2	FOK0084	-4.68432
after task(T6)	positive	2	FOK0086	1.5316
after task(T6)	positive	1	FOK0087	-4.15498
after task(T6)	positive	2	FOK0088	-2.19491
after task(T6)	positive	2	FOK0089	-10.2364
after task(T6)	positive	2	FOK0090	-2.48189
after task(T6)	positive	2	FOK0093	3.99102
after task(T6)	positive	2	FOK0094	4.32624
after task(T6)	positive	2	FOK0098	-2.62863
after task(T6)	positive	2	FOK0099	-1.69034
after task(T6)	positive	2	FOK0101	-7.47605
after task(T6)	positive	1	FOK0103	9.20512
after task(T6)	positive	2	FOK0104	-5.90438
after task(T6)	positive	2	FOK0106	-8.84607
after task(T6)	positive	2	FOK0107	-3.58692
after task(T6)	positive	2	FOK0109	-6.71025
after task(T6)	positive	2	FOK0111	0.585289
after task(T6)	positive	1	FOK0112	-5.99974
after task(T6)	positive	1	FOK0113	1.08994
after task(T6)	positive	2	FOK0115	-3.01999
after task(T6)	positive	2	FOK0116	-4.69779
after task(T6)	positive	1	FOK0118	4.60094
after task(T6)	positive	1	FOK0120	-2.09868
after task(T6)	positive	2	FOK0122	-7.06275
after task(T6)	positive	2	FOK0123	5.11407
after task(T6)	positive	2	FOK0124	-2.50747
after task(T6)	positive	2	FOK0130	1.65612
after task(T6)	positive	2	FOK0131	-1.72105
after task(T6)	positive	2	FOK0132	-1.83433
after task(T6)	positive	1	FOK0133	-6.0167
after task(T6)	positive	2	FOK0135	-4.01152
after task(T6)	positive	2	FOK0136	1.34458
after task(T6)	positive	2	FOK0137	1.38413
after task(T6)	positive	2	FOK0138	-0.68529
after task(T6)	positive	2	FOK0139	-0.420614
after task(T6)	positive	2	FOK0140	-3.80189
after task(T6)	positive	2	FOK0141	-2.86157
after task(T6)	positive	2	FOK0142	-4.41879
after task(T6)	positive	2	FOK0143	-1.81455
after task(T6)	positive	2	FOK0144	0.183431
after task(T6)	positive	2	FOK0146	-0.7464
after task(T6)	positive	2	FOK0147	-2.94104
after task(T6)	positive	1	FOK0148	-6.13475
after task(T6)	positive	2	FOK0150	4.92383
after task(T6)	positive	2	FOK0151	-0.360944
after task(T6)	positive	2	FOK0152	-5.54544
after task(T6)	positive	1	FOK0155	1.45032
after task(T6)	positive	1	FOK0156	-1.33305
after task(T6)	positive	2	FOK0158	-2.01081
after task(T6)	positive	2	FOK0159	0.485245
after task(T6)	positive	2	FOR0008	-7.77902
after task(T6)	positive	1	FOR0014	-2.35932
after task(T6)	positive	1	FOR0015	-10.4052
after task(T6)	positive	1	FOR0016	0.228797
after task(T6)	positive	2	FOR0018	-1.11357
after task(T6)	positive	1	FOR0021	-0.498435
after task(T6)	positive	2	FOR0022	-3.356
after task(T6)	positive	2	FOR0023	-5.34418
after task(T6)	positive	1	FOR0025	-4.26511
after task(T6)	positive	2	FOR0028	3.00093
after task(T6)	positive	2	FOR0029	2.12342
after task(T6)	positive	1	FOR0032	-11.3102
after task(T6)	positive	1	FOR0035	0.197994
after task(T6)	positive	1	FOR0039	-1.33228
after task(T6)	positive	1	FOR0041	-1.35824
after task(T6)	positive	2	FOR0042	-0.432059
after task(T6)	positive	1	FOR0043	2.97488
after task(T6)	positive	2	FOR0046	1.55283
after task(T6)	positive	1	FOR0050	-3.87502
after task(T6)	positive	2	FOR0063	-3.1458
after task(T6)	positive	2	FOR0066	-0.600405
after task(T6)	positive	2	FOR0068	-4.08314
after task(T6)	positive	1	FOR0070	-0.525639
after task(T6)	positive	2	FOR0071	-1.33342
after task(T6)	positive	1	FOR0073	5.78578
after task(T6)	positive	1	FOR0075	-0.172319
after task(T6)	positive	1	FOR0080	-5.82714
after task(T6)	positive	2	FOR0083	-4.0928
after task(T6)	positive	1	FOR0087	-1.65312
after task(T6)	positive	2	FOR0091	-4.01593
after task(T6)	positive	2	FOR0092	0.133657
after task(T6)	positive	1	FOR0096	-7.86762

## Sheet: Data_Figure_1B
ID	SEX	condition	HR
FOE0002	1	delta_Stress_data	4.01996
FOE0003	2	delta_Stress_data	15.3396
FOE0004	2	delta_Stress_data	-1.98221
FOE0006	2	delta_Stress_data	8.31497
FOE0008	2	delta_Stress_data	3.47038
FOE0010	2	delta_Stress_data	10.0102
FOE0012	2	delta_Stress_data	0.670062
FOE0015	2	delta_Stress_data	3.78584
FOE0016	2	delta_Stress_data	12.6041
FOE0024	2	delta_Stress_data	14.5293
FOE0025	2	delta_Stress_data	13.0424
FOE0027	2	delta_Stress_data	25.045
FOE0033	1	delta_Stress_data	3.13707
FOE0035	2	delta_Stress_data	23.3609
FOE0039	2	delta_Stress_data	8.21155
FOE0045	2	delta_Stress_data	8.16375
FOE0047	2	delta_Stress_data	9.79176
FOE0049	2	delta_Stress_data	5.39182
FOE0050	2	delta_Stress_data	5.54135
FOE0052	1	delta_Stress_data	2.74877
FOE0053	2	delta_Stress_data	1.76216
FOE0058	2	delta_Stress_data	2.54904
FOE0059	2	delta_Stress_data	2.81674
FOE0061	2	delta_Stress_data	16.9819
FOE0062	1	delta_Stress_data	0.636732
FOE0063	2	delta_Stress_data	2.47587
FOE0066	2	delta_Stress_data	2.56107
FOE0068	1	delta_Stress_data	15.834
FOE0069	1	delta_Stress_data	6.34544
FOE0070	2	delta_Stress_data	13.5175
FOE0075	2	delta_Stress_data	3.49175
FOE0077	1	delta_Stress_data	15.9039
FOE0078	1	delta_Stress_data	12.5965
FOE0079	2	delta_Stress_data	7.13499
FOE0080	1	delta_Stress_data	4.52254
FOE0081	2	delta_Stress_data	11.3119
FOE0082	1	delta_Stress_data	9.14312
FOE0085	1	delta_Stress_data	5.72331
FOE0086	2	delta_Stress_data	7.88518
FOE0087	2	delta_Stress_data	-0.535004
FOE0089	2	delta_Stress_data	8.23072
FOE0093	1	delta_Stress_data	8.40586
FOE0097	1	delta_Stress_data	6.68801
FOE0099	2	delta_Stress_data	3.01457
FOE0100	1	delta_Stress_data	8.18523
FOE0101	1	delta_Stress_data	8.0029
FOE0104	1	delta_Stress_data	0.848236
FOE0105	2	delta_Stress_data	0.436914
FOE0108	2	delta_Stress_data	9.17092
FOE0111	2	delta_Stress_data	4.71869
FOE0112	1	delta_Stress_data	23.0419
FOE0114	2	delta_Stress_data	2.34252
FOE0116	2	delta_Stress_data	19.2285
FOE0120	2	delta_Stress_data	-0.618849
FOK0010	2	delta_Stress_data	12.356
FOK0011	1	delta_Stress_data	20.85
FOK0012	2	delta_Stress_data	-2.59322
FOK0014	1	delta_Stress_data	6.3934
FOK0017	1	delta_Stress_data	11.4956
FOK0019	1	delta_Stress_data	5.39988
FOK0021	1	delta_Stress_data	9.83433
FOK0024	2	delta_Stress_data	19.5232
FOK0026	2	delta_Stress_data	5.68268
FOK0031	1	delta_Stress_data	-2.92009
FOK0032	1	delta_Stress_data	2.28883
FOK0033	2	delta_Stress_data	4.94432
FOK0034	2	delta_Stress_data	5.25373
FOK0040	2	delta_Stress_data	6.42719
FOK0042	1	delta_Stress_data	15.8491
FOK0045	1	delta_Stress_data	16.3929
FOK0047	1	delta_Stress_data	-1.33173
FOK0048	1	delta_Stress_data	9.94991
FOK0049	1	delta_Stress_data	5.89202
FOK0050	2	delta_Stress_data	38.3231
FOK0051	1	delta_Stress_data	5.55508
FOK0052	1	delta_Stress_data	3.5868
FOK0055	2	delta_Stress_data	14.6725
FOK0056	1	delta_Stress_data	6.45866
FOK0058	2	delta_Stress_data	5.15924
FOK0060	2	delta_Stress_data	6.24428
FOK0061	1	delta_Stress_data	9.38371
FOK0063	2	delta_Stress_data	9.65154
FOK0066	1	delta_Stress_data	5.61971
FOK0067	2	delta_Stress_data	11.7596
FOK0068	2	delta_Stress_data	3.48542
FOK0070	1	delta_Stress_data	1.86036
FOK0072	2	delta_Stress_data	0.154344
FOK0073	2	delta_Stress_data	17.1649
FOK0074	1	delta_Stress_data	5.02442
FOK0075	2	delta_Stress_data	19.5125
FOK0077	2	delta_Stress_data	10.5638
FOK0078	2	delta_Stress_data	-0.0814219
FOK0079	2	delta_Stress_data	2.66934
FOK0080	1	delta_Stress_data	7.10234
FOK0083	1	delta_Stress_data	17.8705
FOK0086	2	delta_Stress_data	19.8968
FOK0087	1	delta_Stress_data	1.04918
FOK0089	2	delta_Stress_data	7.45662
FOK0090	2	delta_Stress_data	2.58001
FOK0099	2	delta_Stress_data	1.19919
FOK0101	2	delta_Stress_data	6.1049
FOK0103	1	delta_Stress_data	2.79051
FOK0104	2	delta_Stress_data	16.9027
FOK0106	2	delta_Stress_data	6.72287
FOK0107	2	delta_Stress_data	2.80614
FOK0109	2	delta_Stress_data	7.84342
FOK0111	2	delta_Stress_data	1.00245
FOK0112	1	delta_Stress_data	2.07517
FOK0115	2	delta_Stress_data	18.615
FOK0116	2	delta_Stress_data	1.53764
FOK0120	1	delta_Stress_data	5.04341
FOK0122	2	delta_Stress_data	-1.09959
FOK0123	2	delta_Stress_data	-5.2992
FOK0124	2	delta_Stress_data	-6.48421
FOK0130	2	delta_Stress_data	13.1879
FOK0131	2	delta_Stress_data	8.96598
FOK0132	2	delta_Stress_data	2.33876
FOK0133	1	delta_Stress_data	6.60813
FOK0135	2	delta_Stress_data	11.79
FOK0136	2	delta_Stress_data	1.70324
FOK0137	2	delta_Stress_data	-0.564271
FOK0138	2	delta_Stress_data	4.10556
FOK0139	2	delta_Stress_data	-2.97679
FOK0140	2	delta_Stress_data	-2.00323
FOK0141	2	delta_Stress_data	9.74154
FOK0142	2	delta_Stress_data	13.5882
FOK0143	2	delta_Stress_data	14.0311
FOK0144	2	delta_Stress_data	7.02602
FOK0146	2	delta_Stress_data	15.2174
FOK0148	1	delta_Stress_data	18.1746
FOK0150	2	delta_Stress_data	4.78245
FOK0155	1	delta_Stress_data	2.54686
FOK0156	1	delta_Stress_data	5.09442
FOK0158	2	delta_Stress_data	10.3983
FOK0159	2	delta_Stress_data	8.26151
FOR0008	2	delta_Stress_data	-0.572666
FOR0014	1	delta_Stress_data	4.21119
FOR0015	1	delta_Stress_data	-2.31891
FOR0016	1	delta_Stress_data	7.2986
FOR0018	2	delta_Stress_data	1.78276
FOR0021	1	delta_Stress_data	1.67237
FOR0023	2	delta_Stress_data	0.982155
FOR0025	1	delta_Stress_data	11.3849
FOR0028	2	delta_Stress_data	5.01586
FOR0029	2	delta_Stress_data	3.64843
FOR0032	1	delta_Stress_data	2.60937
FOR0035	1	delta_Stress_data	-9.56999
FOR0036	2	delta_Stress_data	5.09592
FOR0039	1	delta_Stress_data	-1.67689
FOR0041	1	delta_Stress_data	10.0413
FOR0042	2	delta_Stress_data	6.98322
FOR0043	1	delta_Stress_data	0.797405
FOR0046	2	delta_Stress_data	0.496409
FOR0050	1	delta_Stress_data	4.38474
FOR0066	2	delta_Stress_data	4.48408
FOR0068	2	delta_Stress_data	3.3933
FOR0070	1	delta_Stress_data	1.05748
FOR0073	1	delta_Stress_data	10.3053
FOR0075	1	delta_Stress_data	4.84163
FOR0080	1	delta_Stress_data	-0.939117
FOR0083	2	delta_Stress_data	1.54291
FOR0087	1	delta_Stress_data	13.0218
FOR0091	2	delta_Stress_data	10.9073
FOR0092	2	delta_Stress_data	7.91116
FOR0096	1	delta_Stress_data	21.691
FOE0002	1	delta_PostStress_data	2.61867
FOE0003	2	delta_PostStress_data	4.88594
FOE0004	2	delta_PostStress_data	-10.3023
FOE0006	2	delta_PostStress_data	2.14684
FOE0008	2	delta_PostStress_data	1.47939
FOE0010	2	delta_PostStress_data	5.42324
FOE0012	2	delta_PostStress_data	-1.64113
FOE0015	2	delta_PostStress_data	0.166011
FOE0016	2	delta_PostStress_data	-2.60027
FOE0024	2	delta_PostStress_data	10.7597
FOE0025	2	delta_PostStress_data	8.91936
FOE0027	2	delta_PostStress_data	5.04735
FOE0033	1	delta_PostStress_data	-1.51836
FOE0035	2	delta_PostStress_data	1.05197
FOE0039	2	delta_PostStress_data	-0.0373371
FOE0045	2	delta_PostStress_data	7.81376
FOE0047	2	delta_PostStress_data	2.25706
FOE0049	2	delta_PostStress_data	-8.65373
FOE0050	2	delta_PostStress_data	1.88463
FOE0052	1	delta_PostStress_data	0.152323
FOE0053	2	delta_PostStress_data	2.45671
FOE0058	2	delta_PostStress_data	2.20598
FOE0059	2	delta_PostStress_data	-4.01308
FOE0061	2	delta_PostStress_data	11.5682
FOE0062	1	delta_PostStress_data	0.196581
FOE0063	2	delta_PostStress_data	1.1378
FOE0066	2	delta_PostStress_data	-3.66896
FOE0068	1	delta_PostStress_data	1.30747
FOE0069	1	delta_PostStress_data	1.75668
FOE0070	2	delta_PostStress_data	-3.25971
FOE0075	2	delta_PostStress_data	2.63797
FOE0077	1	delta_PostStress_data	-0.209185
FOE0078	1	delta_PostStress_data	4.20328
FOE0079	2	delta_PostStress_data	4.76551
FOE0080	1	delta_PostStress_data	1.08858
FOE0081	2	delta_PostStress_data	4.74585
FOE0082	1	delta_PostStress_data	4.39669
FOE0085	1	delta_PostStress_data	8.31954
FOE0086	2	delta_PostStress_data	9.82657
FOE0087	2	delta_PostStress_data	-10.2863
FOE0089	2	delta_PostStress_data	4.81999
FOE0093	1	delta_PostStress_data	-3.40144
FOE0097	1	delta_PostStress_data	4.36251
FOE0099	2	delta_PostStress_data	2.31115
FOE0100	1	delta_PostStress_data	3.73799
FOE0101	1	delta_PostStress_data	2.61792
FOE0104	1	delta_PostStress_data	-6.20438
FOE0105	2	delta_PostStress_data	-4.66263
FOE0108	2	delta_PostStress_data	-1.11022
FOE0111	2	delta_PostStress_data	-2.97022
FOE0112	1	delta_PostStress_data	4.14855
FOE0114	2	delta_PostStress_data	-0.50825
FOE0116	2	delta_PostStress_data	9.25716
FOE0120	2	delta_PostStress_data	-1.8071
FOK0010	2	delta_PostStress_data	4.87463
FOK0011	1	delta_PostStress_data	21.1844
FOK0012	2	delta_PostStress_data	2.58286
FOK0014	1	delta_PostStress_data	-2.78211
FOK0017	1	delta_PostStress_data	-1.06502
FOK0019	1	delta_PostStress_data	1.30397
FOK0021	1	delta_PostStress_data	2.02636
FOK0024	2	delta_PostStress_data	3.62241
FOK0026	2	delta_PostStress_data	9.7414
FOK0031	1	delta_PostStress_data	-2.72066
FOK0032	1	delta_PostStress_data	-1.67326
FOK0033	2	delta_PostStress_data	-1.19196
FOK0034	2	delta_PostStress_data	1.37031
FOK0040	2	delta_PostStress_data	1.57546
FOK0042	1	delta_PostStress_data	-0.281201
FOK0045	1	delta_PostStress_data	2.35305
FOK0047	1	delta_PostStress_data	-4.88292
FOK0048	1	delta_PostStress_data	3.5951
FOK0049	1	delta_PostStress_data	1.4668
FOK0050	2	delta_PostStress_data	7.19389
FOK0051	1	delta_PostStress_data	-1.42554
FOK0052	1	delta_PostStress_data	5.4116
FOK0055	2	delta_PostStress_data	1.10352
FOK0056	1	delta_PostStress_data	5.60897
FOK0058	2	delta_PostStress_data	-4.31228
FOK0060	2	delta_PostStress_data	2.27083
FOK0061	1	delta_PostStress_data	2.04951
FOK0063	2	delta_PostStress_data	3.83675
FOK0066	1	delta_PostStress_data	0.205242
FOK0067	2	delta_PostStress_data	6.42508
FOK0068	2	delta_PostStress_data	-0.428135
FOK0070	1	delta_PostStress_data	0.654835
FOK0072	2	delta_PostStress_data	-2.56856
FOK0073	2	delta_PostStress_data	8.34501
FOK0074	1	delta_PostStress_data	-0.825349
FOK0075	2	delta_PostStress_data	3.16775
FOK0077	2	delta_PostStress_data	3.13145
FOK0078	2	delta_PostStress_data	-2.60076
FOK0079	2	delta_PostStress_data	1.3428
FOK0080	1	delta_PostStress_data	-0.899857
FOK0083	1	delta_PostStress_data	7.7288
FOK0086	2	delta_PostStress_data	8.12879
FOK0087	1	delta_PostStress_data	-4.80499
FOK0089	2	delta_PostStress_data	0.699572
FOK0090	2	delta_PostStress_data	-0.27262
FOK0099	2	delta_PostStress_data	-1.0254
FOK0101	2	delta_PostStress_data	3.8616
FOK0103	1	delta_PostStress_data	1.96338
FOK0104	2	delta_PostStress_data	5.08341
FOK0106	2	delta_PostStress_data	3.9269
FOK0107	2	delta_PostStress_data	0.650356
FOK0109	2	delta_PostStress_data	2.53395
FOK0111	2	delta_PostStress_data	0.0322054
FOK0112	1	delta_PostStress_data	-11.542
FOK0115	2	delta_PostStress_data	-14.5198
FOK0116	2	delta_PostStress_data	-0.000468847
FOK0120	1	delta_PostStress_data	-4.88216
FOK0122	2	delta_PostStress_data	-6.4672
FOK0123	2	delta_PostStress_data	-4.57897
FOK0124	2	delta_PostStress_data	-6.75168
FOK0130	2	delta_PostStress_data	1.318
FOK0131	2	delta_PostStress_data	4.31816
FOK0132	2	delta_PostStress_data	-1.02904
FOK0133	1	delta_PostStress_data	-5.33889
FOK0135	2	delta_PostStress_data	-3.34558
FOK0136	2	delta_PostStress_data	-3.71352
FOK0137	2	delta_PostStress_data	-3.13289
FOK0138	2	delta_PostStress_data	-2.07194
FOK0139	2	delta_PostStress_data	-4.92226
FOK0140	2	delta_PostStress_data	6.45635
FOK0141	2	delta_PostStress_data	1.94226
FOK0142	2	delta_PostStress_data	4.92175
FOK0143	2	delta_PostStress_data	7.74753
FOK0144	2	delta_PostStress_data	0.810208
FOK0146	2	delta_PostStress_data	10.381
FOK0148	1	delta_PostStress_data	12.412
FOK0150	2	delta_PostStress_data	-3.38899
FOK0155	1	delta_PostStress_data	-7.05773
FOK0156	1	delta_PostStress_data	-0.986976
FOK0158	2	delta_PostStress_data	4.60459
FOK0159	2	delta_PostStress_data	0.356863
FOR0008	2	delta_PostStress_data	-2.70717
FOR0014	1	delta_PostStress_data	0.756062
FOR0015	1	delta_PostStress_data	-3.09903
FOR0016	1	delta_PostStress_data	-0.225186
FOR0018	2	delta_PostStress_data	-0.825873
FOR0021	1	delta_PostStress_data	1.66289
FOR0023	2	delta_PostStress_data	0.054694
FOR0025	1	delta_PostStress_data	6.10824
FOR0028	2	delta_PostStress_data	1.10255
FOR0029	2	delta_PostStress_data	-0.017644
FOR0032	1	delta_PostStress_data	0.0714804
FOR0035	1	delta_PostStress_data	-12.1814
FOR0036	2	delta_PostStress_data	0.180829
FOR0039	1	delta_PostStress_data	-4.88237
FOR0041	1	delta_PostStress_data	1.98411
FOR0042	2	delta_PostStress_data	4.65208
FOR0043	1	delta_PostStress_data	-0.692673
FOR0046	2	delta_PostStress_data	-4.8339
FOR0050	1	delta_PostStress_data	-2.33074
FOR0066	2	delta_PostStress_data	-3.60363
FOR0068	2	delta_PostStress_data	6.62847
FOR0070	1	delta_PostStress_data	3.63426
FOR0073	1	delta_PostStress_data	-1.87429
FOR0075	1	delta_PostStress_data	3.67648
FOR0080	1	delta_PostStress_data	-5.90914
FOR0083	2	delta_PostStress_data	6.36912
FOR0087	1	delta_PostStress_data	13.517
FOR0091	2	delta_PostStress_data	15.4696
FOR0092	2	delta_PostStress_data	6.62752
FOR0096	1	delta_PostStress_data	10.66

## Sheet: Data_Figure_1C
Proband	DeltaCort	test	Timen
FOE0002	0	Male:non-responder	0
FOE0002	0.11	Male:non-responder	115
FOE0002	0.89	Male:non-responder	85
FOE0002	0.04	Male:non-responder	25
FOE0003	-0.78	Female:non-responder	85
FOE0003	-1.13	Female:non-responder	115
FOE0003	0	Female:non-responder	0
FOE0003	-0.39	Female:non-responder	25
FOE0004	0	Female:non-responder	0
FOE0004	1.8	Female:non-responder	115
FOE0004	0.53	Female:non-responder	25
FOE0004	3.18	Female:non-responder	85
FOE0006	0.34	Female:non-responder	115
FOE0006	-0.08	Female:non-responder	85
FOE0006	0	Female:non-responder	0
FOE0006	-0.26	Female:non-responder	25
FOE0008	-2.03	Female:non-responder	115
FOE0008	-1.942	Female:non-responder	85
FOE0008	-0.61	Female:non-responder	25
FOE0008	0	Female:non-responder	0
FOE0010	-0.4	Female:non-responder	25
FOE0010	0.23	Female:non-responder	115
FOE0010	-0.24	Female:non-responder	85
FOE0010	0	Female:non-responder	0
FOE0012	-2.7	Female:non-responder	115
FOE0012	-2.37	Female:non-responder	85
FOE0012	0	Female:non-responder	0
FOE0012	-0.9	Female:non-responder	25
FOE0013	-0.12	Female:non-responder	25
FOE0013	-1.67	Female:non-responder	85
FOE0013	0	Female:non-responder	0
FOE0013	-1.91	Female:non-responder	115
FOE0016	-0.46	Female:non-responder	25
FOE0016	-1.32	Female:non-responder	115
FOE0016	0	Female:non-responder	0
FOE0016	-0.37	Female:non-responder	85
FOE0025	-0.567	Female:non-responder	115
FOE0025	0	Female:non-responder	25
FOE0025	-0.35	Female:non-responder	85
FOE0025	0	Female:non-responder	0
FOE0026	1.09	Female:responder	85
FOE0026	-0.05	Female:responder	115
FOE0026	0	Female:responder	0
FOE0026	1.71	Female:responder	25
FOE0027	0.13	Female:non-responder	25
FOE0027	3.51	Female:non-responder	85
FOE0027	0	Female:non-responder	0
FOE0027	1.38	Female:non-responder	115
FOE0030	0.01	Male:responder	115
FOE0030	-0.44	Male:responder	85
FOE0030	1.48	Male:responder	25
FOE0030	0	Male:responder	0
FOE0033	2.86	Male:non-responder	85
FOE0033	0.85	Male:non-responder	115
FOE0033	0.39	Male:non-responder	25
FOE0033	0	Male:non-responder	0
FOE0034	6.09	Female:non-responder	85
FOE0034	0.21	Female:non-responder	25
FOE0034	1.66	Female:non-responder	115
FOE0034	0	Female:non-responder	0
FOE0035	0.2	Female:non-responder	25
FOE0035	0	Female:non-responder	0
FOE0035	0.26	Female:non-responder	115
FOE0035	0.19	Female:non-responder	85
FOE0038	-0.26	Female:non-responder	85
FOE0038	0.96	Female:non-responder	115
FOE0038	0	Female:non-responder	0
FOE0038	0.07	Female:non-responder	25
FOE0039	0.67	Female:non-responder	115
FOE0039	0	Female:non-responder	0
FOE0039	5.22	Female:non-responder	85
FOE0039	-0.04	Female:non-responder	25
FOE0043	0	Female:non-responder	0
FOE0043	-1.16	Female:non-responder	85
FOE0043	-0.93	Female:non-responder	115
FOE0043	-0.88	Female:non-responder	25
FOE0045	3.81	Female:non-responder	115
FOE0045	3.4	Female:non-responder	85
FOE0045	0	Female:non-responder	0
FOE0045	0.47	Female:non-responder	25
FOE0047	-0.61	Female:non-responder	115
FOE0047	0	Female:non-responder	0
FOE0047	-0.54	Female:non-responder	85
FOE0047	-0.31	Female:non-responder	25
FOE0049	0	Female:non-responder	0
FOE0049	0.09	Female:non-responder	115
FOE0049	1.1	Female:non-responder	85
FOE0049	0.87	Female:non-responder	25
FOE0050	0	Female:non-responder	0
FOE0050	-0.31	Female:non-responder	115
FOE0050	1.37	Female:non-responder	85
FOE0050	-0.6	Female:non-responder	25
FOE0052	0.02	Male:non-responder	25
FOE0052	-0.23	Male:non-responder	115
FOE0052	0	Male:non-responder	0
FOE0052	-0.9	Male:non-responder	85
FOE0053	-2.39	Female:non-responder	115
FOE0053	-1.66	Female:non-responder	85
FOE0053	-0.84	Female:non-responder	25
FOE0053	0	Female:non-responder	0
FOE0058	-0.21	Female:non-responder	85
FOE0058	0	Female:non-responder	0
FOE0058	-0.09	Female:non-responder	25
FOE0058	0.3	Female:non-responder	115
FOE0059	-0.27	Female:non-responder	25
FOE0059	0	Female:non-responder	0
FOE0059	-0.24	Female:non-responder	115
FOE0059	-0.46	Female:non-responder	85
FOE0061	-0.29	Female:non-responder	25
FOE0061	-0.27	Female:non-responder	115
FOE0061	0	Female:non-responder	0
FOE0061	-0.43	Female:non-responder	85
FOE0062	1.183	Male:non-responder	115
FOE0062	0	Male:non-responder	0
FOE0062	0.045	Male:non-responder	25
FOE0062	7.001	Male:non-responder	85
FOE0063	0	Female:non-responder	0
FOE0063	-0.69	Female:non-responder	25
FOE0063	-1.31	Female:non-responder	85
FOE0063	-1.564	Female:non-responder	115
FOE0066	-0.483	Female:non-responder	25
FOE0066	0	Female:non-responder	0
FOE0066	-0.389	Female:non-responder	115
FOE0066	-0.08	Female:non-responder	85
FOE0068	-0.057	Male:non-responder	25
FOE0068	8.389	Male:non-responder	85
FOE0068	0	Male:non-responder	0
FOE0068	2.318	Male:non-responder	115
FOE0069	-0.157	Male:non-responder	115
FOE0069	0	Male:non-responder	0
FOE0069	-0.26	Male:non-responder	25
FOE0069	-0.432	Male:non-responder	85
FOE0070	0	Female:non-responder	0
FOE0070	3.956	Female:non-responder	85
FOE0070	-0.323	Female:non-responder	25
FOE0070	1.093	Female:non-responder	115
FOE0075	-1.592	Female:non-responder	25
FOE0075	-3.191	Female:non-responder	85
FOE0075	-3.48	Female:non-responder	115
FOE0075	0	Female:non-responder	0
FOE0077	1.608	Male:non-responder	85
FOE0077	0.614	Male:non-responder	115
FOE0077	-0.096	Male:non-responder	25
FOE0077	0	Male:non-responder	0
FOE0078	-0.267	Male:non-responder	85
FOE0078	-0.3	Male:non-responder	25
FOE0078	0	Male:non-responder	0
FOE0078	0.391	Male:non-responder	115
FOE0079	-0.766	Female:non-responder	25
FOE0079	-1.162	Female:non-responder	85
FOE0079	-0.874	Female:non-responder	115
FOE0079	0	Female:non-responder	0
FOE0080	10.139	Male:responder	25
FOE0080	0.103	Male:responder	85
FOE0080	0	Male:responder	0
FOE0080	-1.94	Male:responder	115
FOE0081	3.594	Female:responder	85
FOE0081	0	Female:responder	0
FOE0081	2.519	Female:responder	25
FOE0081	1.634	Female:responder	115
FOE0082	3.98	Male:responder	85
FOE0082	0.436	Male:responder	115
FOE0082	9.391	Male:responder	25
FOE0082	0	Male:responder	0
FOE0085	1.546	Male:responder	25
FOE0085	0	Male:responder	0
FOE0085	-1.664	Male:responder	115
FOE0085	-1.333	Male:responder	85
FOE0086	1.386	Female:non-responder	115
FOE0086	-0.536	Female:non-responder	85
FOE0086	-0.146	Female:non-responder	25
FOE0086	0	Female:non-responder	0
FOE0087	-0.709	Female:non-responder	85
FOE0087	0.439	Female:non-responder	25
FOE0087	0	Female:non-responder	0
FOE0087	-1.338	Female:non-responder	115
FOE0089	-0.058	Female:non-responder	25
FOE0089	0.343	Female:non-responder	115
FOE0089	0	Female:non-responder	0
FOE0089	0.155	Female:non-responder	85
FOE0093	0.177	Male:non-responder	115
FOE0093	0.389	Male:non-responder	85
FOE0093	-0.169	Male:non-responder	25
FOE0093	0	Male:non-responder	0
FOE0097	-0.247	Male:non-responder	25
FOE0097	-1.327	Male:non-responder	115
FOE0097	0	Male:non-responder	0
FOE0097	-1.509	Male:non-responder	85
FOE0099	-1.74	Female:non-responder	85
FOE0099	0	Female:non-responder	0
FOE0099	-1.085	Female:non-responder	25
FOE0099	-0.668	Female:non-responder	115
FOE0100	-0.269	Male:non-responder	115
FOE0100	0.399	Male:non-responder	25
FOE0100	0.112	Male:non-responder	85
FOE0100	0	Male:non-responder	0
FOE0101	-2.455	Male:non-responder	115
FOE0101	-2.455	Male:non-responder	115
FOE0101	-2.057	Male:non-responder	85
FOE0101	-2.057	Male:non-responder	85
FOE0101	-2.367	Male:non-responder	25
FOE0101	-2.367	Male:non-responder	25
FOE0101	0	Male:non-responder	0
FOE0101	0	Male:non-responder	0
FOE0104	-4.113	Male:non-responder	85
FOE0104	0	Male:non-responder	0
FOE0104	-3.648	Male:non-responder	115
FOE0104	-3.637	Male:non-responder	25
FOE0105	-0.538	Female:non-responder	115
FOE0105	-0.577	Female:non-responder	85
FOE0105	0	Female:non-responder	0
FOE0105	-0.396	Female:non-responder	25
FOE0108	-0.308	Female:non-responder	25
FOE0108	0.108	Female:non-responder	115
FOE0108	0	Female:non-responder	0
FOE0108	-1.665	Female:non-responder	85
FOE0111	1.507	Female:non-responder	85
FOE0111	1.294	Female:non-responder	115
FOE0111	0	Female:non-responder	0
FOE0111	0.222	Female:non-responder	25
FOE0112	-0.464	Male:non-responder	115
FOE0112	0	Male:non-responder	0
FOE0112	3.605	Male:non-responder	85
FOE0112	-0.003	Male:non-responder	25
FOE0114	0.057	Female:non-responder	85
FOE0114	-0.155	Female:non-responder	25
FOE0114	0	Female:non-responder	0
FOE0114	-0.4	Female:non-responder	115
FOE0116	0	Female:non-responder	0
FOE0116	-0.381	Female:non-responder	115
FOE0116	-0.665	Female:non-responder	25
FOE0116	-0.469	Female:non-responder	85
FOE0118	0.119	Male:non-responder	25
FOE0118	6.292	Male:non-responder	85
FOE0118	0	Male:non-responder	0
FOE0118	2.187	Male:non-responder	115
FOE0120	2.039	Female:non-responder	115
FOE0120	-0.632	Female:non-responder	85
FOE0120	-0.278	Female:non-responder	25
FOE0120	0	Female:non-responder	0
FOK0010	-2.69	Female:non-responder	115
FOK0010	0	Female:non-responder	0
FOK0010	-0.62	Female:non-responder	25
FOK0010	-1.9	Female:non-responder	85
FOK0011	-0.82	Male:non-responder	25
FOK0011	0.51	Male:non-responder	115
FOK0011	0	Male:non-responder	0
FOK0011	0.75	Male:non-responder	85
FOK0012	0	Female:non-responder	0
FOK0012	-0.07	Female:non-responder	25
FOK0012	-1.37	Female:non-responder	85
FOK0012	-1.58	Female:non-responder	115
FOK0014	0	Male:non-responder	0
FOK0014	-0.781	Male:non-responder	85
FOK0014	-0.977	Male:non-responder	115
FOK0014	-0.57	Male:non-responder	25
FOK0017	-0.58	Male:non-responder	85
FOK0017	-0.76	Male:non-responder	115
FOK0017	0	Male:non-responder	0
FOK0017	-0.44	Male:non-responder	25
FOK0019	0	Male:non-responder	0
FOK0019	0.57	Male:non-responder	85
FOK0019	-0.26	Male:non-responder	25
FOK0019	-0.53	Male:non-responder	115
FOK0020	-0.99	Female:non-responder	115
FOK0020	-0.53	Female:non-responder	25
FOK0020	-0.86	Female:non-responder	85
FOK0020	0	Female:non-responder	0
FOK0021	9.37	Male:responder	25
FOK0021	0	Male:responder	0
FOK0021	-2.28	Male:responder	115
FOK0021	0.57	Male:responder	85
FOK0022	0	Male:non-responder	0
FOK0022	-2.11	Male:non-responder	25
FOK0022	-2.84	Male:non-responder	85
FOK0022	-3.02	Male:non-responder	115
FOK0024	-2.79	Female:non-responder	115
FOK0024	-1.4	Female:non-responder	25
FOK0024	-1.78	Female:non-responder	85
FOK0024	0	Female:non-responder	0
FOK0026	0.23	Female:non-responder	85
FOK0026	0	Female:non-responder	0
FOK0026	0.18	Female:non-responder	115
FOK0026	-0.42	Female:non-responder	25
FOK0028	-0.72	Male:non-responder	85
FOK0028	0	Male:non-responder	0
FOK0028	-0.9	Male:non-responder	25
FOK0028	-1.38	Male:non-responder	115
FOK0029	0	Female:non-responder	0
FOK0029	-1.78	Female:non-responder	85
FOK0029	-1.81	Female:non-responder	115
FOK0029	-0.6	Female:non-responder	25
FOK0031	0.05	Male:non-responder	115
FOK0031	0	Male:non-responder	0
FOK0031	-0.42	Male:non-responder	25
FOK0031	-0.701	Male:non-responder	85
FOK0032	0	Male:non-responder	0
FOK0032	-0.67	Male:non-responder	25
FOK0032	0.25	Male:non-responder	115
FOK0032	-1.301	Male:non-responder	85
FOK0033	-0.69	Female:non-responder	115
FOK0033	-0.89	Female:non-responder	85
FOK0033	0	Female:non-responder	0
FOK0033	-0.59	Female:non-responder	25
FOK0034	0	Female:non-responder	0
FOK0034	-0.92	Female:non-responder	85
FOK0034	0	Female:non-responder	25
FOK0034	-0.97	Female:non-responder	115
FOK0040	0.16	Female:non-responder	25
FOK0040	0	Female:non-responder	0
FOK0040	-0.43	Female:non-responder	115
FOK0040	-0.27	Female:non-responder	85
FOK0042	0	Male:responder	0
FOK0042	-1.41	Male:responder	85
FOK0042	-2.19	Male:responder	115
FOK0042	1.03	Male:responder	25
FOK0045	-0.17	Male:non-responder	25
FOK0045	0	Male:non-responder	0
FOK0045	-0.21	Male:non-responder	115
FOK0045	0.59	Male:non-responder	85
FOK0047	-1.42	Male:non-responder	85
FOK0047	0	Male:non-responder	0
FOK0047	-2.36	Male:non-responder	115
FOK0047	-1.47	Male:non-responder	25
FOK0048	1.6	Male:responder	85
FOK0048	2.73	Male:responder	25
FOK0048	0	Male:responder	0
FOK0048	-1.03	Male:responder	115
FOK0049	-1.02	Male:non-responder	115
FOK0049	0.3	Male:non-responder	25
FOK0049	-0.37	Male:non-responder	85
FOK0049	0	Male:non-responder	0
FOK0050	1.2	Female:non-responder	85
FOK0050	0	Female:non-responder	0
FOK0050	0.73	Female:non-responder	115
FOK0050	-0.21	Female:non-responder	25
FOK0051	0.3	Male:non-responder	85
FOK0051	-0.83	Male:non-responder	115
FOK0051	0	Male:non-responder	0
FOK0051	0.23	Male:non-responder	25
FOK0052	7.12	Male:responder	25
FOK0052	-1.52	Male:responder	115
FOK0052	0	Male:responder	0
FOK0052	-0.74	Male:responder	85
FOK0055	0	Female:responder	0
FOK0055	1.61	Female:responder	25
FOK0055	-0.81	Female:responder	85
FOK0055	-0.7	Female:responder	115
FOK0056	2.52	Male:non-responder	85
FOK0056	0	Male:non-responder	0
FOK0056	-0.27	Male:non-responder	25
FOK0056	-0.06	Male:non-responder	115
FOK0057	2.08	Female:non-responder	115
FOK0057	0.57	Female:non-responder	25
FOK0057	2.97	Female:non-responder	85
FOK0057	0	Female:non-responder	0
FOK0058	NA	Female:responder	115
FOK0058	4.27	Female:responder	25
FOK0058	0	Female:responder	0
FOK0058	2.61	Female:responder	85
FOK0061	0.83	Male:non-responder	25
FOK0061	0	Male:non-responder	0
FOK0061	2.4	Male:non-responder	85
FOK0061	6.29	Male:non-responder	115
FOK0063	0.01	Female:responder	85
FOK0063	-0.78	Female:responder	115
FOK0063	0	Female:responder	0
FOK0063	2.44	Female:responder	25
FOK0066	-1.68	Male:responder	115
FOK0066	0	Male:responder	0
FOK0066	0.92	Male:responder	25
FOK0066	-1.42	Male:responder	85
FOK0067	-0.99	Female:non-responder	115
FOK0067	-0.01	Female:non-responder	25
FOK0067	0	Female:non-responder	0
FOK0067	-0.86	Female:non-responder	85
FOK0068	0.95	Female:responder	115
FOK0068	0	Female:responder	0
FOK0068	2.1	Female:responder	25
FOK0068	0.52	Female:responder	85
FOK0070	0	Male:non-responder	0
FOK0070	0.36	Male:non-responder	115
FOK0070	1.33	Male:non-responder	85
FOK0070	0.78	Male:non-responder	25
FOK0072	0	Female:non-responder	0
FOK0072	-2.83	Female:non-responder	115
FOK0072	-2.8	Female:non-responder	85
FOK0072	-2.01	Female:non-responder	25
FOK0073	1.32	Female:non-responder	115
FOK0073	-0.71	Female:non-responder	25
FOK0073	0	Female:non-responder	0
FOK0073	NA	Female:non-responder	85
FOK0075	4.4	Female:responder	25
FOK0075	-0.55	Female:responder	115
FOK0075	0	Female:responder	0
FOK0075	1.05	Female:responder	85
FOK0077	-0.05	Female:responder	85
FOK0077	-0.68	Female:responder	115
FOK0077	6.48	Female:responder	25
FOK0077	0	Female:responder	0
FOK0078	1.02	Female:responder	85
FOK0078	0	Female:responder	0
FOK0078	0.25	Female:responder	115
FOK0078	2.64	Female:responder	25
FOK0079	2.99	Female:responder	25
FOK0079	0	Female:responder	0
FOK0079	-0.07	Female:responder	115
FOK0079	0.96	Female:responder	85
FOK0080	0	Male:non-responder	0
FOK0080	-0.13	Male:non-responder	25
FOK0080	0.08	Male:non-responder	85
FOK0080	-1.04	Male:non-responder	115
FOK0083	-1.86	Male:non-responder	115
FOK0083	0.01	Male:non-responder	85
FOK0083	-1.54	Male:non-responder	25
FOK0083	0	Male:non-responder	0
FOK0084	0	Female:responder	0
FOK0084	0.92	Female:responder	85
FOK0084	1.6	Female:responder	25
FOK0084	1.92	Female:responder	115
FOK0086	0.33	Female:non-responder	85
FOK0086	0	Female:non-responder	0
FOK0086	0.32	Female:non-responder	115
FOK0086	0.05	Female:non-responder	25
FOK0087	2.18	Male:responder	25
FOK0087	0.28	Male:responder	115
FOK0087	0	Male:responder	0
FOK0087	1.11	Male:responder	85
FOK0088	0	Female:non-responder	0
FOK0088	1.21	Female:non-responder	85
FOK0088	-0.473	Female:non-responder	25
FOK0088	0.48	Female:non-responder	115
FOK0089	0	Female:non-responder	0
FOK0089	-0.55	Female:non-responder	25
FOK0089	-1.13	Female:non-responder	85
FOK0089	-1.39	Female:non-responder	115
FOK0090	-1.22	Female:responder	115
FOK0090	0.09	Female:responder	85
FOK0090	7.3	Female:responder	25
FOK0090	0	Female:responder	0
FOK0093	0	Female:responder	85
FOK0093	0	Female:responder	0
FOK0093	2.85	Female:responder	25
FOK0093	-0.1	Female:responder	115
FOK0094	4.55	Female:responder	115
FOK0094	0	Female:responder	0
FOK0094	-0.39	Female:responder	85
FOK0094	3.2	Female:responder	25
FOK0098	0.53	Female:non-responder	85
FOK0098	0.1	Female:non-responder	115
FOK0098	0.27	Female:non-responder	25
FOK0098	0	Female:non-responder	0
FOK0099	0	Female:non-responder	0
FOK0099	-0.26	Female:non-responder	25
FOK0099	-0.59	Female:non-responder	85
FOK0099	0.59	Female:non-responder	115
FOK0101	2.41	Female:responder	25
FOK0101	0	Female:responder	0
FOK0101	0.18	Female:responder	115
FOK0101	1.42	Female:responder	85
FOK0104	-1.324	Female:non-responder	115
FOK0104	0	Female:non-responder	0
FOK0104	-0.761	Female:non-responder	85
FOK0104	-0.203	Female:non-responder	25
FOK0106	0.713	Female:non-responder	25
FOK0106	0.32	Female:non-responder	115
FOK0106	1.184	Female:non-responder	85
FOK0106	0	Female:non-responder	0
FOK0107	1.578	Female:responder	25
FOK0107	2.091	Female:responder	85
FOK0107	-1.164	Female:responder	115
FOK0107	0	Female:responder	0
FOK0109	0	Female:responder	0
FOK0109	2.273	Female:responder	25
FOK0109	-0.821	Female:responder	85
FOK0109	-1.262	Female:responder	115
FOK0111	-1.088	Female:non-responder	25
FOK0111	-0.868	Female:non-responder	115
FOK0111	0	Female:non-responder	0
FOK0111	0.08	Female:non-responder	85
FOK0112	2.545	Male:responder	85
FOK0112	0	Male:responder	0
FOK0112	3.638	Male:responder	25
FOK0112	0.448	Male:responder	115
FOK0113	-0.272	Male:non-responder	115
FOK0113	-0.069	Male:non-responder	25
FOK0113	0.273	Male:non-responder	85
FOK0113	0	Male:non-responder	0
FOK0115	3.442	Female:non-responder	85
FOK0115	0.022	Female:non-responder	25
FOK0115	1.703	Female:non-responder	115
FOK0115	0	Female:non-responder	0
FOK0116	-0.298	Female:non-responder	115
FOK0116	-0.317	Female:non-responder	85
FOK0116	0.057	Female:non-responder	25
FOK0116	0	Female:non-responder	0
FOK0118	-0.156	Male:non-responder	115
FOK0118	0.436	Male:non-responder	25
FOK0118	-0.331	Male:non-responder	85
FOK0118	0	Male:non-responder	0
FOK0120	0	Male:responder	0
FOK0120	3.952	Male:responder	115
FOK0120	2.24	Male:responder	25
FOK0120	10.204	Male:responder	85
FOK0122	-1.567	Female:non-responder	85
FOK0122	0	Female:non-responder	0
FOK0122	-1.366	Female:non-responder	115
FOK0122	-0.722	Female:non-responder	25
FOK0123	-0.041	Female:non-responder	85
FOK0123	-0.012	Female:non-responder	115
FOK0123	-0.037	Female:non-responder	25
FOK0123	0	Female:non-responder	0
FOK0124	-0.857	Female:non-responder	115
FOK0124	-0.264	Female:non-responder	25
FOK0124	-0.995	Female:non-responder	85
FOK0124	0	Female:non-responder	0
FOK0130	0.51	Female:non-responder	85
FOK0130	-0.079	Female:non-responder	115
FOK0130	0	Female:non-responder	0
FOK0130	-0.171	Female:non-responder	25
FOK0131	0.023	Female:non-responder	25
FOK0131	-2.552	Female:non-responder	85
FOK0131	-3.192	Female:non-responder	115
FOK0131	0	Female:non-responder	0
FOK0132	0	Female:non-responder	0
FOK0132	-0.989	Female:non-responder	115
FOK0132	0.311	Female:non-responder	85
FOK0132	-2.01	Female:non-responder	25
FOK0133	0.592	Male:non-responder	25
FOK0133	-0.422	Male:non-responder	115
FOK0133	0	Male:non-responder	0
FOK0133	2.207	Male:non-responder	85
FOK0135	0	Female:non-responder	0
FOK0135	-0.33	Female:non-responder	115
FOK0135	-0.484	Female:non-responder	85
FOK0135	-0.089	Female:non-responder	25
FOK0136	-0.688	Female:non-responder	85
FOK0136	0	Female:non-responder	0
FOK0136	-0.416	Female:non-responder	25
FOK0136	-0.878	Female:non-responder	115
FOK0137	0	Female:non-responder	0
FOK0137	-1.94	Female:non-responder	85
FOK0137	-1.833	Female:non-responder	115
FOK0137	-1.131	Female:non-responder	25
FOK0138	-0.023	Female:non-responder	115
FOK0138	-1.338	Female:non-responder	25
FOK0138	-1.351	Female:non-responder	85
FOK0138	0	Female:non-responder	0
FOK0139	0	Female:non-responder	0
FOK0139	-0.452	Female:non-responder	115
FOK0139	-3.16	Female:non-responder	25
FOK0139	-1.84	Female:non-responder	85
FOK0140	0	Female:non-responder	0
FOK0140	-1	Female:non-responder	85
FOK0140	-1.65	Female:non-responder	115
FOK0140	-0.35	Female:non-responder	25
FOK0141	-0.596	Female:non-responder	25
FOK0141	0	Female:non-responder	0
FOK0141	-1.143	Female:non-responder	85
FOK0141	-0.941	Female:non-responder	115
FOK0142	0	Female:non-responder	0
FOK0142	-1.236	Female:non-responder	115
FOK0142	0.162	Female:non-responder	85
FOK0142	-0.436	Female:non-responder	25
FOK0143	0.015	Female:non-responder	115
FOK0143	-0.045	Female:non-responder	85
FOK0143	0	Female:non-responder	0
FOK0143	0.362	Female:non-responder	25
FOK0144	-0.487	Female:non-responder	85
FOK0144	-0.063	Female:non-responder	25
FOK0144	-0.217	Female:non-responder	115
FOK0144	0	Female:non-responder	0
FOK0146	-1.608	Female:non-responder	85
FOK0146	-1.05	Female:non-responder	25
FOK0146	0	Female:non-responder	0
FOK0146	-0.332	Female:non-responder	115
FOK0147	-1.281	Female:non-responder	85
FOK0147	1.436	Female:non-responder	115
FOK0147	-0.904	Female:non-responder	25
FOK0147	0	Female:non-responder	0
FOK0148	1.251	Male:non-responder	85
FOK0148	0.239	Male:non-responder	25
FOK0148	0	Male:non-responder	0
FOK0148	1.456	Male:non-responder	115
FOK0150	-0.722	Female:non-responder	25
FOK0150	-2.106	Female:non-responder	85
FOK0150	-1.739	Female:non-responder	115
FOK0150	0	Female:non-responder	0
FOK0151	0	Female:non-responder	0
FOK0151	1.147	Female:non-responder	115
FOK0151	0.85	Female:non-responder	85
FOK0151	-0.167	Female:non-responder	25
FOK0152	-0.444	Female:non-responder	85
FOK0152	0	Female:non-responder	0
FOK0152	-0.169	Female:non-responder	25
FOK0152	-0.409	Female:non-responder	115
FOK0155	2.707	Male:non-responder	85
FOK0155	0.571	Male:non-responder	25
FOK0155	-0.225	Male:non-responder	115
FOK0155	0	Male:non-responder	0
FOK0156	0	Male:non-responder	0
FOK0156	1.442	Male:non-responder	85
FOK0156	0.445	Male:non-responder	25
FOK0156	1.141	Male:non-responder	115
FOK0158	0.067	Female:responder	85
FOK0158	-0.182	Female:responder	115
FOK0158	0	Female:responder	0
FOK0158	1.215	Female:responder	25
FOK0159	0.609	Female:non-responder	115
FOK0159	0	Female:non-responder	0
FOK0159	1.158	Female:non-responder	85
FOK0159	0.111	Female:non-responder	25
FOR0014	0	Male:non-responder	0
FOR0014	1.31	Male:non-responder	85
FOR0014	0.96	Male:non-responder	115
FOR0014	0.74	Male:non-responder	25
FOR0015	-1.37	Male:non-responder	115
FOR0015	-0.39	Male:non-responder	85
FOR0015	0.12	Male:non-responder	25
FOR0015	0	Male:non-responder	0
FOR0016	0	Male:non-responder	0
FOR0016	1.9	Male:non-responder	115
FOR0016	-0.37	Male:non-responder	25
FOR0016	-0.13	Male:non-responder	85
FOR0018	-0.13	Female:non-responder	115
FOR0018	-0.29	Female:non-responder	85
FOR0018	0	Female:non-responder	0
FOR0018	-0.78	Female:non-responder	25
FOR0021	-0.58	Male:non-responder	115
FOR0021	-0.78	Male:non-responder	85
FOR0021	0	Male:non-responder	0
FOR0021	-0.17	Male:non-responder	25
FOR0022	4.22	Female:non-responder	115
FOR0022	0	Female:non-responder	0
FOR0022	-0.58	Female:non-responder	25
FOR0022	5.48	Female:non-responder	85
FOR0023	0.416	Female:non-responder	25
FOR0023	0.2	Female:non-responder	115
FOR0023	0	Female:non-responder	0
FOR0023	0.06	Female:non-responder	85
FOR0025	1.15	Male:non-responder	115
FOR0025	-2.77	Male:non-responder	85
FOR0025	0	Male:non-responder	0
FOR0025	-1.26	Male:non-responder	25
FOR0028	0	Female:non-responder	0
FOR0028	0.23	Female:non-responder	25
FOR0028	-0.281	Female:non-responder	85
FOR0028	0.32	Female:non-responder	115
FOR0029	0.42	Female:non-responder	25
FOR0029	0	Female:non-responder	0
FOR0029	0.27	Female:non-responder	115
FOR0029	1.53	Female:non-responder	85
FOR0032	0	Male:non-responder	0
FOR0032	0.58	Male:non-responder	115
FOR0032	0.01	Male:non-responder	25
FOR0032	0.57	Male:non-responder	85
FOR0035	-0.23	Male:non-responder	25
FOR0035	0	Male:non-responder	0
FOR0035	1.21	Male:non-responder	85
FOR0035	0.01	Male:non-responder	115
FOR0036	0.41	Female:non-responder	115
FOR0036	0	Female:non-responder	0
FOR0036	-0.376	Female:non-responder	25
FOR0036	-0.05	Female:non-responder	85
FOR0039	-0.63	Male:non-responder	85
FOR0039	-0.08	Male:non-responder	25
FOR0039	0	Male:non-responder	0
FOR0039	-0.718	Male:non-responder	115
FOR0041	-1.97	Male:non-responder	25
FOR0041	-1.57	Male:non-responder	115
FOR0041	0	Male:non-responder	0
FOR0041	-3.05	Male:non-responder	85
FOR0042	1.07	Female:non-responder	85
FOR0042	0.18	Female:non-responder	25
FOR0042	0.81	Female:non-responder	115
FOR0042	0	Female:non-responder	0
FOR0043	0	Male:non-responder	0
FOR0043	-0.68	Male:non-responder	85
FOR0043	-0.42	Male:non-responder	115
FOR0043	-0.72	Male:non-responder	25
FOR0046	0.55	Female:non-responder	25
FOR0046	0	Female:non-responder	0
FOR0046	0.03	Female:non-responder	115
FOR0046	0.26	Female:non-responder	85
FOR0050	-1	Male:non-responder	85
FOR0050	0	Male:non-responder	0
FOR0050	-0.63	Male:non-responder	25
FOR0050	-0.93	Male:non-responder	115
FOR0063	0	Female:non-responder	0
FOR0063	0.18	Female:non-responder	25
FOR0063	9.53	Female:non-responder	85
FOR0063	3.44	Female:non-responder	115
FOR0066	0	Female:non-responder	0
FOR0066	0.05	Female:non-responder	25
FOR0066	0.13	Female:non-responder	115
FOR0066	0.81	Female:non-responder	85
FOR0068	0	Female:non-responder	0
FOR0068	-1.12	Female:non-responder	85
FOR0068	-1.08	Female:non-responder	25
FOR0068	-1.14	Female:non-responder	115
FOR0070	-0.281	Male:non-responder	85
FOR0070	-0.545	Male:non-responder	25
FOR0070	-0.773	Male:non-responder	115
FOR0070	0	Male:non-responder	0
FOR0071	0	Female:non-responder	0
FOR0071	-0.685	Female:non-responder	25
FOR0071	-1.583	Female:non-responder	85
FOR0073	0	Male:non-responder	0
FOR0073	-0.613	Male:non-responder	25
FOR0073	-0.577	Male:non-responder	115
FOR0073	-0.093	Male:non-responder	85
FOR0075	-0.096	Male:non-responder	115
FOR0075	-0.111	Male:non-responder	85
FOR0075	0	Male:non-responder	0
FOR0075	-0.069	Male:non-responder	25
FOR0080	-0.518	Male:non-responder	85
FOR0080	0	Male:non-responder	0
FOR0080	-0.17	Male:non-responder	25
FOR0080	-0.176	Male:non-responder	115
FOR0083	-0.406	Female:responder	85
FOR0083	-1.363	Female:responder	115
FOR0083	3.793	Female:responder	25
FOR0083	0	Female:responder	0
FOR0087	0.035	Male:non-responder	85
FOR0087	-0.081	Male:non-responder	115
FOR0087	-0.082	Male:non-responder	25
FOR0087	0	Male:non-responder	0
FOR0091	0.567	Female:non-responder	25
FOR0091	0.52	Female:non-responder	85
FOR0091	0	Female:non-responder	0
FOR0091	1.202	Female:non-responder	115
FOR0092	0	Female:non-responder	0
FOR0092	0.212	Female:non-responder	25
FOR0092	0.258	Female:non-responder	85
FOR0092	0.101	Female:non-responder	115
FOR0096	-0.492	Male:non-responder	85
FOR0096	0.226	Male:non-responder	115
FOR0096	0	Male:non-responder	0
FOR0096	-1.561	Male:non-responder	25

## Sheet: Data_Figure_1D
ID	SEX	Condition	Cortisol
FOE0002	1	Cortisol T6 - T2	0.814177
FOE0003	2	Cortisol T6 - T2	-0.28164
FOE0004	2	Cortisol T6 - T2	2.72231
FOE0006	2	Cortisol T6 - T2	0.0951443
FOE0008	2	Cortisol T6 - T2	-1.22364
FOE0010	2	Cortisol T6 - T2	-1.18323
FOE0012	2	Cortisol T6 - T2	-1.4878
FOE0013	2	Cortisol T6 - T2	-1.51373
FOE0016	2	Cortisol T6 - T2	-0.360349
FOE0025	2	Cortisol T6 - T2	-0.169548
FOE0026	2	Cortisol T6 - T2	2.35301
FOE0027	2	Cortisol T6 - T2	3.47034
FOE0030	1	Cortisol T6 - T2	1.16115
FOE0033	1	Cortisol T6 - T2	2.12779
FOE0034	2	Cortisol T6 - T2	6.0965
FOE0035	2	Cortisol T6 - T2	0.0983603
FOE0038	2	Cortisol T6 - T2	-0.762326
FOE0039	2	Cortisol T6 - T2	5.02593
FOE0043	2	Cortisol T6 - T2	-0.0454795
FOE0045	2	Cortisol T6 - T2	2.42558
FOE0047	2	Cortisol T6 - T2	-0.464074
FOE0049	2	Cortisol T6 - T2	-0.238372
FOE0050	2	Cortisol T6 - T2	1.77701
FOE0052	1	Cortisol T6 - T2	-0.829663
FOE0053	2	Cortisol T6 - T2	-0.621525
FOE0058	2	Cortisol T6 - T2	0.0784747
FOE0059	2	Cortisol T6 - T2	-0.351983
FOE0061	2	Cortisol T6 - T2	-0.211868
FOE0062	1	Cortisol T6 - T2	7.02831
FOE0063	2	Cortisol T6 - T2	-0.800006
FOE0066	2	Cortisol T6 - T2	0.25904
FOE0068	1	Cortisol T6 - T2	7.21091
FOE0069	1	Cortisol T6 - T2	-0.586303
FOE0070	2	Cortisol T6 - T2	3.75656
FOE0075	2	Cortisol T6 - T2	-1.41855
FOE0077	1	Cortisol T6 - T2	1.84841
FOE0078	1	Cortisol T6 - T2	-0.201074
FOE0079	2	Cortisol T6 - T2	-0.828326
FOE0080	1	Cortisol T6 - T2	-7.02695
FOE0081	2	Cortisol T6 - T2	4.17417
FOE0082	1	Cortisol T6 - T2	-2.34788
FOE0085	1	Cortisol T6 - T2	0.0759849
FOE0086	2	Cortisol T6 - T2	-0.768257
FOE0087	2	Cortisol T6 - T2	-1.1658
FOE0089	2	Cortisol T6 - T2	0.0380299
FOE0093	1	Cortisol T6 - T2	0.630315
FOE0097	1	Cortisol T6 - T2	-1.64026
FOE0099	2	Cortisol T6 - T2	-0.559627
FOE0100	1	Cortisol T6 - T2	-0.322823
FOE0101	1	Cortisol T6 - T2	-0.266509
FOE0101	1	Cortisol T6 - T2	-0.266509
FOE0104	1	Cortisol T6 - T2	-0.705039
FOE0105	2	Cortisol T6 - T2	-0.523212
FOE0108	2	Cortisol T6 - T2	-1.68119
FOE0111	2	Cortisol T6 - T2	1.44743
FOE0112	1	Cortisol T6 - T2	3.48206
FOE0114	2	Cortisol T6 - T2	0.06804
FOE0116	2	Cortisol T6 - T2	-0.344463
FOE0118	1	Cortisol T6 - T2	6.01102
FOE0120	2	Cortisol T6 - T2	-0.096421
FOK0010	2	Cortisol T6 - T2	-0.896261
FOK0011	1	Cortisol T6 - T2	1.98978
FOK0012	2	Cortisol T6 - T2	-1.10153
FOK0014	1	Cortisol T6 - T2	-0.138685
FOK0017	1	Cortisol T6 - T2	0.0635103
FOK0019	1	Cortisol T6 - T2	0.90735
FOK0020	2	Cortisol T6 - T2	0.107808
FOK0021	1	Cortisol T6 - T2	-5.51557
FOK0022	1	Cortisol T6 - T2	-0.328238
FOK0024	2	Cortisol T6 - T2	-0.0323066
FOK0026	2	Cortisol T6 - T2	0.925602
FOK0028	1	Cortisol T6 - T2	0.401533
FOK0029	2	Cortisol T6 - T2	-1.08966
FOK0031	1	Cortisol T6 - T2	-0.0594668
FOK0032	1	Cortisol T6 - T2	-0.283307
FOK0033	2	Cortisol T6 - T2	-0.0964897
FOK0034	2	Cortisol T6 - T2	-0.81164
FOK0040	2	Cortisol T6 - T2	-0.10033
FOK0042	1	Cortisol T6 - T2	0.411883
FOK0045	1	Cortisol T6 - T2	1.01758
FOK0047	1	Cortisol T6 - T2	0.15836
FOK0048	1	Cortisol T6 - T2	2.13641
FOK0049	1	Cortisol T6 - T2	-0.917062
FOK0050	2	Cortisol T6 - T2	1.66758
FOK0051	1	Cortisol T6 - T2	0.381648
FOK0052	1	Cortisol T6 - T2	-4.61161
FOK0055	2	Cortisol T6 - T2	0.534985
FOK0056	1	Cortisol T6 - T2	3.15572
FOK0057	2	Cortisol T6 - T2	2.52638
FOK0058	2	Cortisol T6 - T2	1.5163
FOK0061	1	Cortisol T6 - T2	1.02954
FOK0063	2	Cortisol T6 - T2	0.836409
FOK0066	1	Cortisol T6 - T2	0.890364
FOK0067	2	Cortisol T6 - T2	-0.574398
FOK0068	2	Cortisol T6 - T2	1.57827
FOK0070	1	Cortisol T6 - T2	0.429099
FOK0072	2	Cortisol T6 - T2	-0.676604
FOK0073	2	Cortisol T6 - T2	NA
FOK0075	2	Cortisol T6 - T2	-0.0835905
FOK0077	2	Cortisol T6 - T2	-3.37173
FOK0078	2	Cortisol T6 - T2	1.64641
FOK0079	2	Cortisol T6 - T2	0.911998
FOK0080	1	Cortisol T6 - T2	0.341419
FOK0083	1	Cortisol T6 - T2	1.87967
FOK0084	2	Cortisol T6 - T2	2.4242
FOK0086	2	Cortisol T6 - T2	0.280223
FOK0087	1	Cortisol T6 - T2	1.872
FOK0088	2	Cortisol T6 - T2	1.41288
FOK0089	2	Cortisol T6 - T2	-0.37649
FOK0090	2	Cortisol T6 - T2	-4.08777
FOK0093	2	Cortisol T6 - T2	0.0559519
FOK0094	2	Cortisol T6 - T2	-1.13966
FOK0098	2	Cortisol T6 - T2	0.571648
FOK0099	2	Cortisol T6 - T2	-0.329777
FOK0101	2	Cortisol T6 - T2	2.09618
FOK0104	2	Cortisol T6 - T2	-0.498673
FOK0106	2	Cortisol T6 - T2	0.854739
FOK0107	2	Cortisol T6 - T2	3.63523
FOK0109	2	Cortisol T6 - T2	0.118341
FOK0111	2	Cortisol T6 - T2	1.35349
FOK0112	1	Cortisol T6 - T2	2.11934
FOK0113	1	Cortisol T6 - T2	0.432337
FOK0115	2	Cortisol T6 - T2	3.56441
FOK0116	2	Cortisol T6 - T2	-0.368741
FOK0118	1	Cortisol T6 - T2	-0.581513
FOK0120	1	Cortisol T6 - T2	11.2665
FOK0122	2	Cortisol T6 - T2	-0.461261
FOK0123	2	Cortisol T6 - T2	0.158429
FOK0124	2	Cortisol T6 - T2	-0.532525
FOK0130	2	Cortisol T6 - T2	0.861452
FOK0131	2	Cortisol T6 - T2	-2.28138
FOK0132	2	Cortisol T6 - T2	2.72276
FOK0133	1	Cortisol T6 - T2	2.05281
FOK0135	2	Cortisol T6 - T2	-0.322685
FOK0136	2	Cortisol T6 - T2	-0.217708
FOK0137	2	Cortisol T6 - T2	-0.515375
FOK0138	2	Cortisol T6 - T2	0.0232688
FOK0139	2	Cortisol T6 - T2	1.54153
FOK0140	2	Cortisol T6 - T2	-0.32033
FOK0141	2	Cortisol T6 - T2	-0.163261
FOK0142	2	Cortisol T6 - T2	0.783487
FOK0143	2	Cortisol T6 - T2	-0.0412838
FOK0144	2	Cortisol T6 - T2	-0.477846
FOK0146	2	Cortisol T6 - T2	-0.174261
FOK0147	2	Cortisol T6 - T2	-0.0112838
FOK0148	1	Cortisol T6 - T2	1.19245
FOK0150	2	Cortisol T6 - T2	-0.946192
FOK0151	2	Cortisol T6 - T2	0.896099
FOK0152	2	Cortisol T6 - T2	-0.328846
FOK0155	1	Cortisol T6 - T2	2.39358
FOK0156	1	Cortisol T6 - T2	1.21853
FOK0158	2	Cortisol T6 - T2	1.43354
FOK0159	2	Cortisol T6 - T2	1.23249
FOR0014	1	Cortisol T6 - T2	-0.52091
FOR0015	1	Cortisol T6 - T2	-0.270444
FOR0016	1	Cortisol T6 - T2	-0.634636
FOR0018	2	Cortisol T6 - T2	0.34604
FOR0021	1	Cortisol T6 - T2	-0.645823
FOR0022	2	Cortisol T6 - T2	6.00615
FOR0023	2	Cortisol T6 - T2	-0.193571
FOR0025	1	Cortisol T6 - T2	-1.59989
FOR0028	2	Cortisol T6 - T2	-1.4397
FOR0029	2	Cortisol T6 - T2	-0.143116
FOR0032	1	Cortisol T6 - T2	-0.15243
FOR0035	1	Cortisol T6 - T2	1.16988
FOR0036	2	Cortisol T6 - T2	-0.106326
FOR0039	1	Cortisol T6 - T2	-0.639891
FOR0041	1	Cortisol T6 - T2	-1.23695
FOR0042	2	Cortisol T6 - T2	0.890223
FOR0043	1	Cortisol T6 - T2	-0.212097
FOR0046	2	Cortisol T6 - T2	-0.632212
FOR0050	1	Cortisol T6 - T2	-0.982555
FOR0063	2	Cortisol T6 - T2	8.79151
FOR0066	2	Cortisol T6 - T2	0.417788
FOR0068	2	Cortisol T6 - T2	0.140452
FOR0070	1	Cortisol T6 - T2	0.264223
FOR0073	1	Cortisol T6 - T2	0.321971
FOR0075	1	Cortisol T6 - T2	-0.18596
FOR0080	1	Cortisol T6 - T2	-0.293708
FOR0083	2	Cortisol T6 - T2	-1.17192
FOR0087	1	Cortisol T6 - T2	0.135246
FOR0091	2	Cortisol T6 - T2	-0.56944
FOR0092	2	Cortisol T6 - T2	-0.188074
FOR0096	1	Cortisol T6 - T2	1.21341
FOE0002	1	Cortisol T8 - T2	0.0308273
FOE0003	2	Cortisol T8 - T2	-0.551558
FOE0004	2	Cortisol T8 - T2	1.40154
FOE0006	2	Cortisol T8 - T2	0.359904
FOE0008	2	Cortisol T8 - T2	-1.23156
FOE0010	2	Cortisol T8 - T2	-0.571236
FOE0012	2	Cortisol T8 - T2	-1.81072
FOE0013	2	Cortisol T8 - T2	-1.71537
FOE0016	2	Cortisol T8 - T2	-1.55356
FOE0025	2	Cortisol T8 - T2	-0.264751
FOE0026	2	Cortisol T8 - T2	1.96094
FOE0027	2	Cortisol T8 - T2	1.40999
FOE0030	1	Cortisol T8 - T2	2.42165
FOE0033	1	Cortisol T8 - T2	-0.0628535
FOE0034	2	Cortisol T8 - T2	1.80915
FOE0035	2	Cortisol T8 - T2	0.248442
FOE0038	2	Cortisol T8 - T2	0.224887
FOE0039	2	Cortisol T8 - T2	0.357857
FOE0043	2	Cortisol T8 - T2	0.337604
FOE0045	2	Cortisol T8 - T2	2.56108
FOE0047	2	Cortisol T8 - T2	-0.652143
FOE0049	2	Cortisol T8 - T2	-1.50202
FOE0050	2	Cortisol T8 - T2	-0.120807
FOE0052	1	Cortisol T8 - T2	-0.09001
FOE0053	2	Cortisol T8 - T2	-1.2193
FOE0058	2	Cortisol T8 - T2	0.720701
FOE0059	2	Cortisol T8 - T2	-0.208335
FOE0061	2	Cortisol T8 - T2	-0.0760763
FOE0062	1	Cortisol T8 - T2	1.26954
FOE0063	2	Cortisol T8 - T2	-1.14079
FOE0066	2	Cortisol T8 - T2	-0.115884
FOE0068	1	Cortisol T8 - T2	1.34447
FOE0069	1	Cortisol T8 - T2	-0.533661
FOE0070	2	Cortisol T8 - T2	0.608628
FOE0075	2	Cortisol T8 - T2	-1.58575
FOE0077	1	Cortisol T8 - T2	0.955345
FOE0078	1	Cortisol T8 - T2	0.338857
FOE0079	2	Cortisol T8 - T2	-0.773113
FOE0080	1	Cortisol T8 - T2	-8.30116
FOE0081	2	Cortisol T8 - T2	3.0351
FOE0082	1	Cortisol T8 - T2	-5.0918
FOE0085	1	Cortisol T8 - T2	0.482489
FOE0086	2	Cortisol T8 - T2	0.952243
FOE0087	2	Cortisol T8 - T2	-1.78772
FOE0089	2	Cortisol T8 - T2	0.0186449
FOE0093	1	Cortisol T8 - T2	0.477538
FOE0097	1	Cortisol T8 - T2	-1.65976
FOE0099	2	Cortisol T8 - T2	0.461422
FOE0100	1	Cortisol T8 - T2	-0.707173
FOE0101	1	Cortisol T8 - T2	-0.980727
FOE0101	1	Cortisol T8 - T2	-0.980727
FOE0104	1	Cortisol T8 - T2	-0.47871
FOE0105	2	Cortisol T8 - T2	-0.664853
FOE0108	2	Cortisol T8 - T2	-0.0784017
FOE0111	2	Cortisol T8 - T2	1.3458
FOE0112	1	Cortisol T8 - T2	-0.642432
FOE0114	2	Cortisol T8 - T2	-0.454884
FOE0116	2	Cortisol T8 - T2	-0.551823
FOE0118	1	Cortisol T8 - T2	1.82966
FOE0120	2	Cortisol T8 - T2	2.61749
FOK0010	2	Cortisol T8 - T2	-1.57035
FOK0011	1	Cortisol T8 - T2	1.88655
FOK0012	2	Cortisol T8 - T2	-1.1793
FOK0014	1	Cortisol T8 - T2	-0.275462
FOK0017	1	Cortisol T8 - T2	-0.104867
FOK0019	1	Cortisol T8 - T2	-0.25403
FOK0020	2	Cortisol T8 - T2	0.125007
FOK0021	1	Cortisol T8 - T2	-7.56095
FOK0022	1	Cortisol T8 - T2	-0.381897
FOK0024	2	Cortisol T8 - T2	-0.947253
FOK0026	2	Cortisol T8 - T2	0.92894
FOK0028	1	Cortisol T8 - T2	-0.236415
FOK0029	2	Cortisol T8 - T2	-1.05001
FOK0031	1	Cortisol T8 - T2	0.713585
FOK0032	1	Cortisol T8 - T2	1.36275
FOK0033	2	Cortisol T8 - T2	0.115133
FOK0034	2	Cortisol T8 - T2	-0.781558
FOK0040	2	Cortisol T8 - T2	-0.175704
FOK0042	1	Cortisol T8 - T2	0.186211
FOK0045	1	Cortisol T8 - T2	0.260488
FOK0047	1	Cortisol T8 - T2	-0.701558
FOK0048	1	Cortisol T8 - T2	0.300602
FOK0049	1	Cortisol T8 - T2	-1.81616
FOK0050	2	Cortisol T8 - T2	1.24049
FOK0051	1	Cortisol T8 - T2	-0.674156
FOK0052	1	Cortisol T8 - T2	-4.60785
FOK0055	2	Cortisol T8 - T2	1.38249
FOK0056	1	Cortisol T8 - T2	0.681199
FOK0057	2	Cortisol T8 - T2	1.72689
FOK0058	2	Cortisol T8 - T2	NA
FOK0061	1	Cortisol T8 - T2	4.62418
FOK0063	2	Cortisol T8 - T2	0.840602
FOK0066	1	Cortisol T8 - T2	1.4037
FOK0067	2	Cortisol T8 - T2	-0.65106
FOK0068	2	Cortisol T8 - T2	2.73989
FOK0070	1	Cortisol T8 - T2	-0.717
FOK0072	2	Cortisol T8 - T2	-0.747126
FOK0073	2	Cortisol T8 - T2	2.04773
FOK0075	2	Cortisol T8 - T2	-0.889398
FOK0077	2	Cortisol T8 - T2	-3.27011
FOK0078	2	Cortisol T8 - T2	1.6706
FOK0079	2	Cortisol T8 - T2	0.48847
FOK0080	1	Cortisol T8 - T2	-0.808674
FOK0083	1	Cortisol T8 - T2	0.0942956
FOK0084	2	Cortisol T8 - T2	4.12454
FOK0086	2	Cortisol T8 - T2	0.287731
FOK0087	1	Cortisol T8 - T2	1.64847
FOK0088	2	Cortisol T8 - T2	0.543954
FOK0089	2	Cortisol T8 - T2	-0.624867
FOK0090	2	Cortisol T8 - T2	-4.68701
FOK0093	2	Cortisol T8 - T2	0.541566
FOK0094	2	Cortisol T8 - T2	4.24584
FOK0098	2	Cortisol T8 - T2	0.215844
FOK0099	2	Cortisol T8 - T2	0.867731
FOK0101	2	Cortisol T8 - T2	1.54608
FOK0104	2	Cortisol T8 - T2	-1.13348
FOK0106	2	Cortisol T8 - T2	0.106651
FOK0107	2	Cortisol T8 - T2	1.09099
FOK0109	2	Cortisol T8 - T2	0.440247
FOK0111	2	Cortisol T8 - T2	0.406681
FOK0112	1	Cortisol T8 - T2	0.785247
FOK0113	1	Cortisol T8 - T2	-0.04301
FOK0115	2	Cortisol T8 - T2	1.92635
FOK0116	2	Cortisol T8 - T2	-0.452837
FOK0118	1	Cortisol T8 - T2	-0.405319
FOK0120	1	Cortisol T8 - T2	5.82951
FOK0122	2	Cortisol T8 - T2	-0.144349
FOK0123	2	Cortisol T8 - T2	0.298797
FOK0124	2	Cortisol T8 - T2	-0.262299
FOK0130	2	Cortisol T8 - T2	0.394249
FOK0131	2	Cortisol T8 - T2	-2.85761
FOK0132	2	Cortisol T8 - T2	1.5491
FOK0133	1	Cortisol T8 - T2	-0.428993
FOK0135	2	Cortisol T8 - T2	-0.109462
FOK0136	2	Cortisol T8 - T2	-0.358914
FOK0137	2	Cortisol T8 - T2	-0.344608
FOK0138	2	Cortisol T8 - T2	1.38963
FOK0139	2	Cortisol T8 - T2	2.95158
FOK0140	2	Cortisol T8 - T2	-0.885704
FOK0141	2	Cortisol T8 - T2	0.154651
FOK0142	2	Cortisol T8 - T2	-0.613319
FOK0143	2	Cortisol T8 - T2	0.124199
FOK0144	2	Cortisol T8 - T2	-0.221624
FOK0146	2	Cortisol T8 - T2	1.21765
FOK0147	2	Cortisol T8 - T2	2.8112
FOK0148	1	Cortisol T8 - T2	1.51925
FOK0150	2	Cortisol T8 - T2	-0.431993
FOK0151	2	Cortisol T8 - T2	1.017
FOK0152	2	Cortisol T8 - T2	-0.307624
FOK0155	1	Cortisol T8 - T2	-0.495512
FOK0156	1	Cortisol T8 - T2	0.939585
FOK0158	2	Cortisol T8 - T2	1.58243
FOK0159	2	Cortisol T8 - T2	0.684681
FOR0014	1	Cortisol T8 - T2	-0.582911
FOR0015	1	Cortisol T8 - T2	-1.21796
FOR0016	1	Cortisol T8 - T2	1.80851
FOR0018	2	Cortisol T8 - T2	0.440116
FOR0021	1	Cortisol T8 - T2	-0.449173
FOR0022	2	Cortisol T8 - T2	4.73238
FOR0023	2	Cortisol T8 - T2	0.0577972
FOR0025	1	Cortisol T8 - T2	2.28547
FOR0028	2	Cortisol T8 - T2	-0.456844
FOR0029	2	Cortisol T8 - T2	-1.20898
FOR0032	1	Cortisol T8 - T2	0.364578
FOR0035	1	Cortisol T8 - T2	-0.169046
FOR0036	2	Cortisol T8 - T2	0.120887
FOR0039	1	Cortisol T8 - T2	-0.762528
FOR0041	1	Cortisol T8 - T2	0.0460967
FOR0042	2	Cortisol T8 - T2	0.647731
FOR0043	1	Cortisol T8 - T2	-0.0805944
FOR0046	2	Cortisol T8 - T2	-1.04285
FOR0050	1	Cortisol T8 - T2	-1.24963
FOR0063	2	Cortisol T8 - T2	2.39572
FOR0066	2	Cortisol T8 - T2	-0.442853
FOR0068	2	Cortisol T8 - T2	0.242249
FOR0070	1	Cortisol T8 - T2	-0.210269
FOR0073	1	Cortisol T8 - T2	-0.259239
FOR0075	1	Cortisol T8 - T2	-0.236884
FOR0080	1	Cortisol T8 - T2	0.0970864
FOR0083	2	Cortisol T8 - T2	-1.3497
FOR0087	1	Cortisol T8 - T2	0.0471828
FOR0091	2	Cortisol T8 - T2	-0.172372
FOR0092	2	Cortisol T8 - T2	-0.463143
FOR0096	1	Cortisol T8 - T2	2.03235

## Sheet: Data_Figure_2A
statistic...7	p.value...8	nobs	f_term	outcome	f_stress
0.238327	0.811895	189	BMI	BMI	positive_delta_T2
0.0736085	0.941403	189	Sex	BMI	positive_delta_T2
0.666189	0.506134	189	Sex x BMI	BMI	positive_delta_T2
-1.55342	0.12206	189	BMI	BMI	positive_delta_T3
-0.230788	0.817738	189	Sex	BMI	positive_delta_T3
1.28419	0.200706	189	Sex x BMI	BMI	positive_delta_T3
1.9984	0.0471615	189	BMI	BMI	negative_delta_T2
-1.39667	0.164214	189	Sex	BMI	negative_delta_T2
-1.68017	0.0946404	189	Sex x BMI	BMI	negative_delta_T2
2.35275	0.0197031	189	BMI	BMI	negative_delta_T3
-0.34069	0.73373	189	Sex	BMI	negative_delta_T3
-0.445989	0.656136	189	Sex x BMI	BMI	negative_delta_T3
-1.52442	0.129403	165	BMI	BMI	delta_Stress
-0.316822	0.751797	165	Sex	BMI	delta_Stress
-0.95067	0.343224	165	Sex x BMI	BMI	delta_Stress
-1.25064	0.212913	165	BMI	BMI	delta_PostStress
-0.52075	0.60327	165	Sex	BMI	delta_PostStress
-0.593544	0.553666	165	Sex x BMI	BMI	delta_PostStress
1.00661	0.315483	186	BMI	BMI	deltaCort_BE05
1.32117	0.188131	186	Sex	BMI	deltaCort_BE05
0.999998	0.318662	186	Sex x BMI	BMI	deltaCort_BE05
0.643298	0.520859	185	BMI	BMI	deltaCort_BE07
-0.243719	0.807729	185	Sex	BMI	deltaCort_BE07
1.19064	0.235382	185	Sex x BMI	BMI	deltaCort_BE07

## Sheet: Data_Figure_2B
ID	fSex	value	BMI	foutcome
FOB0001	female	12	NA	after task(T6)
FOB0001	female	-3	NA	after rest(T8)
FOB0003	male	NA	NA	after task(T6)
FOB0003	male	NA	NA	after rest(T8)
FOE0002	male	5	23.5	after task(T6)
FOE0002	male	-4	23.5	after rest(T8)
FOE0003	female	15	24.3	after task(T6)
FOE0003	female	1	24.3	after rest(T8)
FOE0004	female	3	25.3	after task(T6)
FOE0004	female	-1	25.3	after rest(T8)
FOE0005	female	NA	NA	after task(T6)
FOE0005	female	NA	NA	after rest(T8)
FOE0006	female	8	41.9	after task(T6)
FOE0006	female	4	41.9	after rest(T8)
FOE0008	female	3	27.8	after task(T6)
FOE0008	female	-9	27.8	after rest(T8)
FOE0009	male	NA	33.4	after task(T6)
FOE0009	male	NA	33.4	after rest(T8)
FOE0010	female	28	28.7	after task(T6)
FOE0010	female	7	28.7	after rest(T8)
FOE0011	female	NA	NA	after task(T6)
FOE0011	female	NA	NA	after rest(T8)
FOE0012	female	16	32.9	after task(T6)
FOE0012	female	15	32.9	after rest(T8)
FOE0013	female	19	21.6	after task(T6)
FOE0013	female	-1	21.6	after rest(T8)
FOE0015	female	2	22	after task(T6)
FOE0015	female	0	22	after rest(T8)
FOE0016	female	-5	20.4	after task(T6)
FOE0016	female	-4	20.4	after rest(T8)
FOE0017	female	NA	47.6	after task(T6)
FOE0017	female	NA	47.6	after rest(T8)
FOE0018	male	NA	NA	after task(T6)
FOE0018	male	NA	NA	after rest(T8)
FOE0020	female	13	24.6	after task(T6)
FOE0020	female	6	24.6	after rest(T8)
FOE0021	male	14	NA	after task(T6)
FOE0021	male	-3	NA	after rest(T8)
FOE0024	female	8	19.1	after task(T6)
FOE0024	female	7	19.1	after rest(T8)
FOE0025	female	32	20.6	after task(T6)
FOE0025	female	4	20.6	after rest(T8)
FOE0026	female	9	20	after task(T6)
FOE0026	female	-6	20	after rest(T8)
FOE0027	female	30	22.8	after task(T6)
FOE0027	female	9	22.8	after rest(T8)
FOE0030	male	5	21.6	after task(T6)
FOE0030	male	-1	21.6	after rest(T8)
FOE0032	female	21	23.2	after task(T6)
FOE0032	female	NA	23.2	after rest(T8)
FOE0033	male	16	21.7	after task(T6)
FOE0033	male	10	21.7	after rest(T8)
FOE0034	female	1	29.7	after task(T6)
FOE0034	female	-1	29.7	after rest(T8)
FOE0035	female	5	22.1	after task(T6)
FOE0035	female	4	22.1	after rest(T8)
FOE0036	male	NA	27.2	after task(T6)
FOE0036	male	NA	27.2	after rest(T8)
FOE0037	male	8	30.4	after task(T6)
FOE0037	male	0	30.4	after rest(T8)
FOE0038	female	10	27.2	after task(T6)
FOE0038	female	1	27.2	after rest(T8)
FOE0039	female	26	40.4	after task(T6)
FOE0039	female	1	40.4	after rest(T8)
FOE0043	female	15	21.2	after task(T6)
FOE0043	female	4	21.2	after rest(T8)
FOE0045	female	12	19.9	after task(T6)
FOE0045	female	0	19.9	after rest(T8)
FOE0046	female	NA	33	after task(T6)
FOE0046	female	NA	33	after rest(T8)
FOE0047	female	3	19.8	after task(T6)
FOE0047	female	-13	19.8	after rest(T8)
FOE0049	female	2	20.8	after task(T6)
FOE0049	female	-10	20.8	after rest(T8)
FOE0050	female	10	24.7	after task(T6)
FOE0050	female	0	24.7	after rest(T8)
FOE0052	male	4	21.1	after task(T6)
FOE0052	male	1	21.1	after rest(T8)
FOE0053	female	5	18.1	after task(T6)
FOE0053	female	-2	18.1	after rest(T8)
FOE0054	male	13	NA	after task(T6)
FOE0054	male	1	NA	after rest(T8)
FOE0057	male	NA	31.5	after task(T6)
FOE0057	male	NA	31.5	after rest(T8)
FOE0058	female	-1	18.8	after task(T6)
FOE0058	female	-7	18.8	after rest(T8)
FOE0059	female	13	23.3	after task(T6)
FOE0059	female	6	23.3	after rest(T8)
FOE0060	female	NA	22.2	after task(T6)
FOE0060	female	NA	22.2	after rest(T8)
FOE0061	female	20	18.8	after task(T6)
FOE0061	female	-3	18.8	after rest(T8)
FOE0062	male	3	33.1	after task(T6)
FOE0062	male	-1	33.1	after rest(T8)
FOE0063	female	6	27.5	after task(T6)
FOE0063	female	-12	27.5	after rest(T8)
FOE0065	male	14	NA	after task(T6)
FOE0065	male	4	NA	after rest(T8)
FOE0066	female	3	17.7	after task(T6)
FOE0066	female	-5	17.7	after rest(T8)
FOE0068	male	7	24.4	after task(T6)
FOE0068	male	-3	24.4	after rest(T8)
FOE0069	male	5	23.2	after task(T6)
FOE0069	male	3	23.2	after rest(T8)
FOE0070	female	-5	21.2	after task(T6)
FOE0070	female	-7	21.2	after rest(T8)
FOE0071	female	9	NA	after task(T6)
FOE0071	female	1	NA	after rest(T8)
FOE0072	female	NA	NA	after task(T6)
FOE0072	female	NA	NA	after rest(T8)
FOE0073	female	14	NA	after task(T6)
FOE0073	female	-1	NA	after rest(T8)
FOE0074	male	2	NA	after task(T6)
FOE0074	male	-1	NA	after rest(T8)
FOE0075	female	15	20.5	after task(T6)
FOE0075	female	3	20.5	after rest(T8)
FOE0076	female	NA	20.8	after task(T6)
FOE0076	female	NA	20.8	after rest(T8)
FOE0077	male	18	24.7	after task(T6)
FOE0077	male	5	24.7	after rest(T8)
FOE0078	male	0	22.2	after task(T6)
FOE0078	male	-9	22.2	after rest(T8)
FOE0079	female	18	35.7	after task(T6)
FOE0079	female	3	35.7	after rest(T8)
FOE0080	male	19	20.7	after task(T6)
FOE0080	male	3	20.7	after rest(T8)
FOE0081	female	17	20.5	after task(T6)
FOE0081	female	0	20.5	after rest(T8)
FOE0082	male	3	23.8	after task(T6)
FOE0082	male	-5	23.8	after rest(T8)
FOE0083	male	NA	25.4	after task(T6)
FOE0083	male	NA	25.4	after rest(T8)
FOE0084	male	1	21.2	after task(T6)
FOE0084	male	-6	21.2	after rest(T8)
FOE0085	male	17	29.1	after task(T6)
FOE0085	male	0	29.1	after rest(T8)
FOE0086	female	10	25.3	after task(T6)
FOE0086	female	-4	25.3	after rest(T8)
FOE0087	female	5	24.9	after task(T6)
FOE0087	female	-6	24.9	after rest(T8)
FOE0088	female	15	20.3	after task(T6)
FOE0088	female	2	20.3	after rest(T8)
FOE0089	female	21	26.1	after task(T6)
FOE0089	female	6	26.1	after rest(T8)
FOE0093	male	6	27.4	after task(T6)
FOE0093	male	-2	27.4	after rest(T8)
FOE0094	female	19	NA	after task(T6)
FOE0094	female	-1	NA	after rest(T8)
FOE0096	male	-2	26.3	after task(T6)
FOE0096	male	-4	26.3	after rest(T8)
FOE0097	male	17	24.3	after task(T6)
FOE0097	male	8	24.3	after rest(T8)
FOE0098	female	1	NA	after task(T6)
FOE0098	female	-11	NA	after rest(T8)
FOE0099	female	-6	22	after task(T6)
FOE0099	female	-18	22	after rest(T8)
FOE0100	male	2	22.7	after task(T6)
FOE0100	male	-4	22.7	after rest(T8)
FOE0101	male	11	24.1	after task(T6)
FOE0101	male	-13	24.1	after rest(T8)
FOE0101	male	11	24.1	after task(T6)
FOE0101	male	-13	24.1	after rest(T8)
FOE0102	female	NA	23.6	after task(T6)
FOE0102	female	NA	23.6	after rest(T8)
FOE0104	male	7	21.6	after task(T6)
FOE0104	male	-2	21.6	after rest(T8)
FOE0105	female	11	22.8	after task(T6)
FOE0105	female	4	22.8	after rest(T8)
FOE0106	female	NA	NA	after task(T6)
FOE0106	female	NA	NA	after rest(T8)
FOE0108	female	20	24.2	after task(T6)
FOE0108	female	7	24.2	after rest(T8)
FOE0109	female	NA	27.6	after task(T6)
FOE0109	female	NA	27.6	after rest(T8)
FOE0111	female	1	22.2	after task(T6)
FOE0111	female	-4	22.2	after rest(T8)
FOE0112	male	17	20.1	after task(T6)
FOE0112	male	-4	20.1	after rest(T8)
FOE0113	female	16	21.4	after task(T6)
FOE0113	female	2	21.4	after rest(T8)
FOE0114	female	-11	21.3	after task(T6)
FOE0114	female	-14	21.3	after rest(T8)
FOE0115	female	NA	24.3	after task(T6)
FOE0115	female	NA	24.3	after rest(T8)
FOE0116	female	13	19.2	after task(T6)
FOE0116	female	5	19.2	after rest(T8)
FOE0118	male	1	24.4	after task(T6)
FOE0118	male	-3	24.4	after rest(T8)
FOE0120	female	6	19.5	after task(T6)
FOE0120	female	3	19.5	after rest(T8)
FOE0121	female	0	20.2	after task(T6)
FOE0121	female	-4	20.2	after rest(T8)
FOE0122	male	NA	26.5	after task(T6)
FOE0122	male	NA	26.5	after rest(T8)
FOE0126	male	20	NA	after task(T6)
FOE0126	male	0	NA	after rest(T8)
FOE0127	male	5	23.9	after task(T6)
FOE0127	male	-4	23.9	after rest(T8)
FOE0129	female	NA	NA	after task(T6)
FOE0129	female	NA	NA	after rest(T8)
FOE0132	male	12	NA	after task(T6)
FOE0132	male	1	NA	after rest(T8)
FOE0135	female	23	NA	after task(T6)
FOE0135	female	8	NA	after rest(T8)
FOE0136	female	NA	NA	after task(T6)
FOE0136	female	NA	NA	after rest(T8)
FOE0137	male	12	NA	after task(T6)
FOE0137	male	0	NA	after rest(T8)
FOE0138	female	3	NA	after task(T6)
FOE0138	female	-4	NA	after rest(T8)
FOE0141	female	-1	NA	after task(T6)
FOE0141	female	-1	NA	after rest(T8)
FOK0001	male	-16	22	after task(T6)
FOK0001	male	-17	22	after rest(T8)
FOK0002	male	15	25.4	after task(T6)
FOK0002	male	1	25.4	after rest(T8)
FOK0003	male	-1	20.9	after task(T6)
FOK0003	male	-3	20.9	after rest(T8)
FOK0004	female	3	24.4	after task(T6)
FOK0004	female	-2	24.4	after rest(T8)
FOK0005	female	0	24.2	after task(T6)
FOK0005	female	0	24.2	after rest(T8)
FOK0007	male	6	24.9	after task(T6)
FOK0007	male	1	24.9	after rest(T8)
FOK0008	female	4	20.6	after task(T6)
FOK0008	female	-1	20.6	after rest(T8)
FOK0009	female	5	17.6	after task(T6)
FOK0009	female	-7	17.6	after rest(T8)
FOK0010	female	1	21.8	after task(T6)
FOK0010	female	-2	21.8	after rest(T8)
FOK0011	male	15	20.9	after task(T6)
FOK0011	male	6	20.9	after rest(T8)
FOK0012	female	-14	24.7	after task(T6)
FOK0012	female	-15	24.7	after rest(T8)
FOK0014	male	1	22.5	after task(T6)
FOK0014	male	-2	22.5	after rest(T8)
FOK0017	male	6	21.2	after task(T6)
FOK0017	male	1	21.2	after rest(T8)
FOK0018	female	2	NA	after task(T6)
FOK0018	female	0	NA	after rest(T8)
FOK0019	male	6	28.2	after task(T6)
FOK0019	male	0	28.2	after rest(T8)
FOK0020	female	18	23	after task(T6)
FOK0020	female	4	23	after rest(T8)
FOK0021	male	5	24	after task(T6)
FOK0021	male	-4	24	after rest(T8)
FOK0022	male	-1	24.2	after task(T6)
FOK0022	male	1	24.2	after rest(T8)
FOK0023	female	NA	19.8	after task(T6)
FOK0023	female	NA	19.8	after rest(T8)
FOK0024	female	3	20.2	after task(T6)
FOK0024	female	-6	20.2	after rest(T8)
FOK0025	female	2	26	after task(T6)
FOK0025	female	-2	26	after rest(T8)
FOK0026	female	27	20.3	after task(T6)
FOK0026	female	-1	20.3	after rest(T8)
FOK0028	male	7	26.6	after task(T6)
FOK0028	male	-4	26.6	after rest(T8)
FOK0029	female	8	24.7	after task(T6)
FOK0029	female	-2	24.7	after rest(T8)
FOK0030	female	NA	20.1	after task(T6)
FOK0030	female	NA	20.1	after rest(T8)
FOK0031	male	0	26.5	after task(T6)
FOK0031	male	-6	26.5	after rest(T8)
FOK0032	male	0	23.8	after task(T6)
FOK0032	male	0	23.8	after rest(T8)
FOK0033	female	7	18.9	after task(T6)
FOK0033	female	0	18.9	after rest(T8)
FOK0034	female	12	21.2	after task(T6)
FOK0034	female	-1	21.2	after rest(T8)
FOK0036	female	11	NA	after task(T6)
FOK0036	female	7	NA	after rest(T8)
FOK0037	female	-1	20.6	after task(T6)
FOK0037	female	-10	20.6	after rest(T8)
FOK0038	male	NA	22.4	after task(T6)
FOK0038	male	NA	22.4	after rest(T8)
FOK0039	female	NA	19.5	after task(T6)
FOK0039	female	NA	19.5	after rest(T8)
FOK0040	female	19	22	after task(T6)
FOK0040	female	-1	22	after rest(T8)
FOK0042	male	5	21.7	after task(T6)
FOK0042	male	1	21.7	after rest(T8)
FOK0045	male	10	22.2	after task(T6)
FOK0045	male	-4	22.2	after rest(T8)
FOK0047	male	13	20.6	after task(T6)
FOK0047	male	0	20.6	after rest(T8)
FOK0048	male	0	19.9	after task(T6)
FOK0048	male	-6	19.9	after rest(T8)
FOK0049	male	1	26.7	after task(T6)
FOK0049	male	0	26.7	after rest(T8)
FOK0050	female	4	22.1	after task(T6)
FOK0050	female	-2	22.1	after rest(T8)
FOK0051	male	5	25.1	after task(T6)
FOK0051	male	-1	25.1	after rest(T8)
FOK0052	male	-2	23.9	after task(T6)
FOK0052	male	-4	23.9	after rest(T8)
FOK0053	male	NA	NA	after task(T6)
FOK0053	male	NA	NA	after rest(T8)
FOK0054	female	NA	25.1	after task(T6)
FOK0054	female	NA	25.1	after rest(T8)
FOK0055	female	7	18.9	after task(T6)
FOK0055	female	0	18.9	after rest(T8)
FOK0056	male	7	24.6	after task(T6)
FOK0056	male	0	24.6	after rest(T8)
FOK0057	female	15	21	after task(T6)
FOK0057	female	1	21	after rest(T8)
FOK0058	female	-4	20.1	after task(T6)
FOK0058	female	-7	20.1	after rest(T8)
FOK0059	female	2	20.6	after task(T6)
FOK0059	female	-3	20.6	after rest(T8)
FOK0060	female	-2	20.2	after task(T6)
FOK0060	female	0	20.2	after rest(T8)
FOK0061	male	28	30.9	after task(T6)
FOK0061	male	24	30.9	after rest(T8)
FOK0063	female	13	19.2	after task(T6)
FOK0063	female	-5	19.2	after rest(T8)
FOK0066	male	8	23.3	after task(T6)
FOK0066	male	-1	23.3	after rest(T8)
FOK0067	female	0	33.3	after task(T6)
FOK0067	female	-1	33.3	after rest(T8)
FOK0068	female	-2	22.9	after task(T6)
FOK0068	female	-4	22.9	after rest(T8)
FOK0070	male	2	27	after task(T6)
FOK0070	male	-1	27	after rest(T8)
FOK0071	female	4	NA	after task(T6)
FOK0071	female	-2	NA	after rest(T8)
FOK0072	female	-8	19.9	after task(T6)
FOK0072	female	-12	19.9	after rest(T8)
FOK0073	female	27	22.4	after task(T6)
FOK0073	female	20	22.4	after rest(T8)
FOK0074	male	8	28	after task(T6)
FOK0074	male	0	28	after rest(T8)
FOK0075	female	4	20.5	after task(T6)
FOK0075	female	-5	20.5	after rest(T8)
FOK0077	female	-5	18.1	after task(T6)
FOK0077	female	-6	18.1	after rest(T8)
FOK0078	female	4	24.6	after task(T6)
FOK0078	female	1	24.6	after rest(T8)
FOK0079	female	0	20	after task(T6)
FOK0079	female	0	20	after rest(T8)
FOK0080	male	2	30.7	after task(T6)
FOK0080	male	0	30.7	after rest(T8)
FOK0082	male	NA	24.8	after task(T6)
FOK0082	male	NA	24.8	after rest(T8)
FOK0083	male	9	22.1	after task(T6)
FOK0083	male	-4	22.1	after rest(T8)
FOK0084	female	15	26.8	after task(T6)
FOK0084	female	1	26.8	after rest(T8)
FOK0086	female	10	19.6	after task(T6)
FOK0086	female	1	19.6	after rest(T8)
FOK0087	male	9	25.4	after task(T6)
FOK0087	male	-2	25.4	after rest(T8)
FOK0088	female	15	33.4	after task(T6)
FOK0088	female	1	33.4	after rest(T8)
FOK0089	female	15	19.1	after task(T6)
FOK0089	female	0	19.1	after rest(T8)
FOK0090	female	1	20	after task(T6)
FOK0090	female	-2	20	after rest(T8)
FOK0092	female	NA	25.8	after task(T6)
FOK0092	female	NA	25.8	after rest(T8)
FOK0093	female	5	24.3	after task(T6)
FOK0093	female	-2	24.3	after rest(T8)
FOK0094	female	-1	29.4	after task(T6)
FOK0094	female	-1	29.4	after rest(T8)
FOK0096	female	NA	22.2	after task(T6)
FOK0096	female	NA	22.2	after rest(T8)
FOK0096	female	NA	22.2	after task(T6)
FOK0096	female	NA	22.2	after rest(T8)
FOK0097	female	9	20.5	after task(T6)
FOK0097	female	0	20.5	after rest(T8)
FOK0098	female	8	21	after task(T6)
FOK0098	female	-1	21	after rest(T8)
FOK0099	female	13	25.5	after task(T6)
FOK0099	female	2	25.5	after rest(T8)
FOK0101	female	9	22.7	after task(T6)
FOK0101	female	2	22.7	after rest(T8)
FOK0103	male	-1	24.1	after task(T6)
FOK0103	male	-3	24.1	after rest(T8)
FOK0103	male	-1	24.1	after task(T6)
FOK0103	male	-3	24.1	after rest(T8)
FOK0104	female	13	21.5	after task(T6)
FOK0104	female	4	21.5	after rest(T8)
FOK0106	female	5	21.2	after task(T6)
FOK0106	female	-3	21.2	after rest(T8)
FOK0107	female	7	22.8	after task(T6)
FOK0107	female	-3	22.8	after rest(T8)
FOK0108	female	NA	25.8	after task(T6)
FOK0108	female	NA	25.8	after rest(T8)
FOK0109	female	3	19	after task(T6)
FOK0109	female	-1	19	after rest(T8)
FOK0111	female	1	25.2	after task(T6)
FOK0111	female	1	25.2	after rest(T8)
FOK0112	male	0	26.7	after task(T6)
FOK0112	male	-6	26.7	after rest(T8)
FOK0113	male	0	24.3	after task(T6)
FOK0113	male	-1	24.3	after rest(T8)
FOK0115	female	6	23	after task(T6)
FOK0115	female	-1	23	after rest(T8)
FOK0116	female	19	20.2	after task(T6)
FOK0116	female	1	20.2	after rest(T8)
FOK0118	male	-3	24.8	after task(T6)
FOK0118	male	-8	24.8	after rest(T8)
FOK0120	male	4	22.3	after task(T6)
FOK0120	male	-2	22.3	after rest(T8)
FOK0122	female	12	27	after task(T6)
FOK0122	female	-1	27	after rest(T8)
FOK0123	female	0	18	after task(T6)
FOK0123	female	-5	18	after rest(T8)
FOK0124	female	-2	31.7	after task(T6)
FOK0124	female	-6	31.7	after rest(T8)
FOK0125	male	NA	26.7	after task(T6)
FOK0125	male	NA	26.7	after rest(T8)
FOK0127	male	NA	NA	after task(T6)
FOK0127	male	NA	NA	after rest(T8)
FOK0129	female	NA	34.5	after task(T6)
FOK0129	female	NA	34.5	after rest(T8)
FOK0130	female	12	28.8	after task(T6)
FOK0130	female	1	28.8	after rest(T8)
FOK0131	female	11	24.9	after task(T6)
FOK0131	female	1	24.9	after rest(T8)
FOK0132	female	-1	19.5	after task(T6)
FOK0132	female	-4	19.5	after rest(T8)
FOK0133	male	5	21.5	after task(T6)
FOK0133	male	-4	21.5	after rest(T8)
FOK0134	female	NA	19.7	after task(T6)
FOK0134	female	NA	19.7	after rest(T8)
FOK0135	female	22	28.4	after task(T6)
FOK0135	female	4	28.4	after rest(T8)
FOK0136	female	-3	20.3	after task(T6)
FOK0136	female	-12	20.3	after rest(T8)
FOK0137	female	1	22.1	after task(T6)
FOK0137	female	-2	22.1	after rest(T8)
FOK0138	female	-5	22.5	after task(T6)
FOK0138	female	-5	22.5	after rest(T8)
FOK0139	female	4	22.5	after task(T6)
FOK0139	female	-3	22.5	after rest(T8)
FOK0140	female	17	24.2	after task(T6)
FOK0140	female	3	24.2	after rest(T8)
FOK0141	female	21	21.6	after task(T6)
FOK0141	female	-3	21.6	after rest(T8)
FOK0142	female	2	25.3	after task(T6)
FOK0142	female	0	25.3	after rest(T8)
FOK0143	female	12	21.8	after task(T6)
FOK0143	female	0	21.8	after rest(T8)
FOK0144	female	1	33	after task(T6)
FOK0144	female	1	33	after rest(T8)
FOK0145	female	NA	21.8	after task(T6)
FOK0145	female	NA	21.8	after rest(T8)
FOK0146	female	8	18.5	after task(T6)
FOK0146	female	-1	18.5	after rest(T8)
FOK0147	female	-1	25.1	after task(T6)
FOK0147	female	-10	25.1	after rest(T8)
FOK0148	male	14	23.2	after task(T6)
FOK0148	male	2	23.2	after rest(T8)
FOK0149	female	-1	19.9	after task(T6)
FOK0149	female	-1	19.9	after rest(T8)
FOK0150	female	1	23.1	after task(T6)
FOK0150	female	-1	23.1	after rest(T8)
FOK0151	female	12	21.1	after task(T6)
FOK0151	female	-2	21.1	after rest(T8)
FOK0152	female	8	25.8	after task(T6)
FOK0152	female	1	25.8	after rest(T8)
FOK0153	male	NA	22.4	after task(T6)
FOK0153	male	NA	22.4	after rest(T8)
FOK0154	male	13	24.1	after task(T6)
FOK0154	male	-1	24.1	after rest(T8)
FOK0155	male	5	23.2	after task(T6)
FOK0155	male	-1	23.2	after rest(T8)
FOK0156	male	9	20.2	after task(T6)
FOK0156	male	-2	20.2	after rest(T8)
FOK0157	female	11	25	after task(T6)
FOK0157	female	2	25	after rest(T8)
FOK0158	female	1	23.1	after task(T6)
FOK0158	female	-5	23.1	after rest(T8)
FOK0159	female	30	27.9	after task(T6)
FOK0159	female	1	27.9	after rest(T8)
FOK0160	female	13	NA	after task(T6)
FOK0160	female	-1	NA	after rest(T8)
FOK0161	male	NA	NA	after task(T6)
FOK0161	male	NA	NA	after rest(T8)
FOK0162	male	2	NA	after task(T6)
FOK0162	male	-3	NA	after rest(T8)
FOK0164	female	NA	NA	after task(T6)
FOK0164	female	NA	NA	after rest(T8)
FOR0005	female	0	24.8	after task(T6)
FOR0005	female	-9	24.8	after rest(T8)
FOR0006	female	NA	NA	after task(T6)
FOR0006	female	NA	NA	after rest(T8)
FOR0007	female	NA	NA	after task(T6)
FOR0007	female	NA	NA	after rest(T8)
FOR0008	female	18	37.7	after task(T6)
FOR0008	female	9	37.7	after rest(T8)
FOR0009	female	-2	NA	after task(T6)
FOR0009	female	1	NA	after rest(T8)
FOR0010	male	NA	NA	after task(T6)
FOR0010	male	NA	NA	after rest(T8)
FOR0011	female	11	21.9	after task(T6)
FOR0011	female	0	21.9	after rest(T8)
FOR0012	female	13	NA	after task(T6)
FOR0012	female	1	NA	after rest(T8)
FOR0013	female	NA	18.7	after task(T6)
FOR0013	female	NA	18.7	after rest(T8)
FOR0014	male	11	27.9	after task(T6)
FOR0014	male	-2	27.9	after rest(T8)
FOR0015	male	13	20.7	after task(T6)
FOR0015	male	0	20.7	after rest(T8)
FOR0016	male	8	22	after task(T6)
FOR0016	male	-1	22	after rest(T8)
FOR0017	female	5	16.7	after task(T6)
FOR0017	female	1	16.7	after rest(T8)
FOR0018	female	17	21.4	after task(T6)
FOR0018	female	-2	21.4	after rest(T8)
FOR0021	male	8	23.2	after task(T6)
FOR0021	male	0	23.2	after rest(T8)
FOR0022	female	4	20.8	after task(T6)
FOR0022	female	1	20.8	after rest(T8)
FOR0023	female	13	30.2	after task(T6)
FOR0023	female	2	30.2	after rest(T8)
FOR0025	male	20	21.2	after task(T6)
FOR0025	male	7	21.2	after rest(T8)
FOR0026	female	NA	NA	after task(T6)
FOR0026	female	NA	NA	after rest(T8)
FOR0028	female	3	32.2	after task(T6)
FOR0028	female	-4	32.2	after rest(T8)
FOR0029	female	8	27.7	after task(T6)
FOR0029	female	2	27.7	after rest(T8)
FOR0031	female	NA	22.9	after task(T6)
FOR0031	female	NA	22.9	after rest(T8)
FOR0032	male	15	23.6	after task(T6)
FOR0032	male	1	23.6	after rest(T8)
FOR0035	male	3	22.9	after task(T6)
FOR0035	male	-10	22.9	after rest(T8)
FOR0036	female	NA	21.6	after task(T6)
FOR0036	female	NA	21.6	after rest(T8)
FOR0038	female	NA	22.4	after task(T6)
FOR0038	female	NA	22.4	after rest(T8)
FOR0039	male	22	23	after task(T6)
FOR0039	male	9	23	after rest(T8)
FOR0040	female	NA	26.7	after task(T6)
FOR0040	female	NA	26.7	after rest(T8)
FOR0041	male	8	23.8	after task(T6)
FOR0041	male	1	23.8	after rest(T8)
FOR0042	female	-6	18.6	after task(T6)
FOR0042	female	-11	18.6	after rest(T8)
FOR0043	male	-5	27.5	after task(T6)
FOR0043	male	-1	27.5	after rest(T8)
FOR0045	male	-3	NA	after task(T6)
FOR0045	male	-2	NA	after rest(T8)
FOR0046	female	-1	19.1	after task(T6)
FOR0046	female	-4	19.1	after rest(T8)
FOR0047	female	NA	25.4	after task(T6)
FOR0047	female	NA	25.4	after rest(T8)
FOR0048	female	17	NA	after task(T6)
FOR0048	female	-1	NA	after rest(T8)
FOR0049	female	NA	NA	after task(T6)
FOR0049	female	NA	NA	after rest(T8)
FOR0050	male	6	25	after task(T6)
FOR0050	male	1	25	after rest(T8)
FOR0051	male	-6	NA	after task(T6)
FOR0051	male	-13	NA	after rest(T8)
FOR0052	female	10	NA	after task(T6)
FOR0052	female	-7	NA	after rest(T8)
FOR0054	male	NA	NA	after task(T6)
FOR0054	male	NA	NA	after rest(T8)
FOR0055	female	32	NA	after task(T6)
FOR0055	female	21	NA	after rest(T8)
FOR0056	female	-12	NA	after task(T6)
FOR0056	female	-15	NA	after rest(T8)
FOR0058	female	NA	16.4	after task(T6)
FOR0058	female	NA	16.4	after rest(T8)
FOR0060	female	10	NA	after task(T6)
FOR0060	female	-5	NA	after rest(T8)
FOR0063	female	20	28	after task(T6)
FOR0063	female	5	28	after rest(T8)
FOR0064	female	NA	23.8	after task(T6)
FOR0064	female	NA	23.8	after rest(T8)
FOR0066	female	8	23.2	after task(T6)
FOR0066	female	1	23.2	after rest(T8)
FOR0067	female	2	NA	after task(T6)
FOR0067	female	-2	NA	after rest(T8)
FOR0068	female	20	21.8	after task(T6)
FOR0068	female	0	21.8	after rest(T8)
FOR0069	female	NA	20	after task(T6)
FOR0069	female	NA	20	after rest(T8)
FOR0069	female	NA	20	after task(T6)
FOR0069	female	NA	20	after rest(T8)
FOR0070	male	-10	21.1	after task(T6)
FOR0070	male	-11	21.1	after rest(T8)
FOR0071	female	11	23	after task(T6)
FOR0071	female	-11	23	after rest(T8)
FOR0072	female	NA	44.8	after task(T6)
FOR0072	female	NA	44.8	after rest(T8)
FOR0073	male	-8	28.3	after task(T6)
FOR0073	male	-12	28.3	after rest(T8)
FOR0074	female	17	NA	after task(T6)
FOR0074	female	0	NA	after rest(T8)
FOR0075	male	6	22.9	after task(T6)
FOR0075	male	-9	22.9	after rest(T8)
FOR0077	male	NA	NA	after task(T6)
FOR0077	male	NA	NA	after rest(T8)
FOR0078	male	-8	NA	after task(T6)
FOR0078	male	-6	NA	after rest(T8)
FOR0080	male	-1	24.9	after task(T6)
FOR0080	male	-6	24.9	after rest(T8)
FOR0082	female	NA	NA	after task(T6)
FOR0082	female	NA	NA	after rest(T8)
FOR0083	female	5	22.1	after task(T6)
FOR0083	female	-1	22.1	after rest(T8)
FOR0084	female	NA	NA	after task(T6)
FOR0084	female	NA	NA	after rest(T8)
FOR0085	female	-3	19.2	after task(T6)
FOR0085	female	NA	19.2	after rest(T8)
FOR0086	male	NA	NA	after task(T6)
FOR0086	male	NA	NA	after rest(T8)
FOR0087	male	6	23.1	after task(T6)
FOR0087	male	6	23.1	after rest(T8)
FOR0088	male	NA	22.3	after task(T6)
FOR0088	male	NA	22.3	after rest(T8)
FOR0089	female	0	NA	after task(T6)
FOR0089	female	-2	NA	after rest(T8)
FOR0091	female	17	21.8	after task(T6)
FOR0091	female	20	21.8	after rest(T8)
FOR0092	female	14	21.8	after task(T6)
FOR0092	female	4	21.8	after rest(T8)
FOR0094	male	0	NA	after task(T6)
FOR0094	male	0	NA	after rest(T8)
FOR0095	male	NA	27.1	after task(T6)
FOR0095	male	NA	27.1	after rest(T8)
FOR0096	male	11	18.9	after task(T6)
FOR0096	male	-3	18.9	after rest(T8)
FOR0098	female	10	NA	after task(T6)
FOR0098	female	7	NA	after rest(T8)
FOR0099	male	NA	NA	after task(T6)
FOR0099	male	NA	NA	after rest(T8)

## Sheet: Data_Figure_3B
ID	BMI	fSex	name	value	fname
FOB0001	NA	female	PostInsula_R37	-0.222066	Posterior insula R
FOB0001	NA	female	PostInsula_L170	0.195414	Posterior insula L
FOB0001	NA	female	brainstem	0.242978	Substantia nigra
FOE0002	23.5	male	PostInsula_R37	-0.163032	Posterior insula R
FOE0002	23.5	male	PostInsula_L170	-0.119182	Posterior insula L
FOE0002	23.5	male	brainstem	0.0990653	Substantia nigra
FOE0003	24.3	female	PostInsula_R37	-0.182939	Posterior insula R
FOE0003	24.3	female	PostInsula_L170	0.0921023	Posterior insula L
FOE0003	24.3	female	brainstem	0.140708	Substantia nigra
FOE0004	25.3	female	PostInsula_R37	-0.201849	Posterior insula R
FOE0004	25.3	female	PostInsula_L170	0.0216783	Posterior insula L
FOE0004	25.3	female	brainstem	0.123351	Substantia nigra
FOE0006	41.9	female	PostInsula_R37	-0.401027	Posterior insula R
FOE0006	41.9	female	PostInsula_L170	-0.392597	Posterior insula L
FOE0006	41.9	female	brainstem	-0.172028	Substantia nigra
FOE0008	27.8	female	PostInsula_R37	0.0914577	Posterior insula R
FOE0008	27.8	female	PostInsula_L170	0.019014	Posterior insula L
FOE0008	27.8	female	brainstem	0.0980184	Substantia nigra
FOE0010	28.7	female	PostInsula_R37	0.162212	Posterior insula R
FOE0010	28.7	female	PostInsula_L170	0.173515	Posterior insula L
FOE0010	28.7	female	brainstem	0.341269	Substantia nigra
FOE0012	32.9	female	PostInsula_R37	-0.355309	Posterior insula R
FOE0012	32.9	female	PostInsula_L170	-0.106953	Posterior insula L
FOE0012	32.9	female	brainstem	0.396255	Substantia nigra
FOE0013	21.6	female	PostInsula_R37	-0.0210989	Posterior insula R
FOE0013	21.6	female	PostInsula_L170	0.116153	Posterior insula L
FOE0013	21.6	female	brainstem	0.17665	Substantia nigra
FOE0015	22	female	PostInsula_R37	-0.0365193	Posterior insula R
FOE0015	22	female	PostInsula_L170	-0.265056	Posterior insula L
FOE0015	22	female	brainstem	0.311042	Substantia nigra
FOE0016	20.4	female	PostInsula_R37	0.0538803	Posterior insula R
FOE0016	20.4	female	PostInsula_L170	0.0251848	Posterior insula L
FOE0016	20.4	female	brainstem	0.190437	Substantia nigra
FOE0021	NA	male	PostInsula_R37	-0.112076	Posterior insula R
FOE0021	NA	male	PostInsula_L170	-0.0844467	Posterior insula L
FOE0021	NA	male	brainstem	-0.0526056	Substantia nigra
FOE0024	19.1	female	PostInsula_R37	0.0481908	Posterior insula R
FOE0024	19.1	female	PostInsula_L170	-0.0061968	Posterior insula L
FOE0024	19.1	female	brainstem	0.106373	Substantia nigra
FOE0025	20.6	female	PostInsula_R37	0.303114	Posterior insula R
FOE0025	20.6	female	PostInsula_L170	0.184812	Posterior insula L
FOE0025	20.6	female	brainstem	0.124776	Substantia nigra
FOE0026	20	female	PostInsula_R37	-0.0223918	Posterior insula R
FOE0026	20	female	PostInsula_L170	-0.252213	Posterior insula L
FOE0026	20	female	brainstem	0.00692272	Substantia nigra
FOE0027	22.8	female	PostInsula_R37	0.122646	Posterior insula R
FOE0027	22.8	female	PostInsula_L170	-0.179981	Posterior insula L
FOE0027	22.8	female	brainstem	-0.0344169	Substantia nigra
FOE0030	21.6	male	PostInsula_R37	-0.0990445	Posterior insula R
FOE0030	21.6	male	PostInsula_L170	-0.106448	Posterior insula L
FOE0030	21.6	male	brainstem	-0.0714511	Substantia nigra
FOE0033	21.7	male	PostInsula_R37	0.00571409	Posterior insula R
FOE0033	21.7	male	PostInsula_L170	-0.184205	Posterior insula L
FOE0033	21.7	male	brainstem	-0.178067	Substantia nigra
FOE0034	29.7	female	PostInsula_R37	0.0763942	Posterior insula R
FOE0034	29.7	female	PostInsula_L170	0.239118	Posterior insula L
FOE0034	29.7	female	brainstem	0.0283577	Substantia nigra
FOE0035	22.1	female	PostInsula_R37	-0.191051	Posterior insula R
FOE0035	22.1	female	PostInsula_L170	-0.261283	Posterior insula L
FOE0035	22.1	female	brainstem	-0.190738	Substantia nigra
FOE0038	27.2	female	PostInsula_R37	-0.0676145	Posterior insula R
FOE0038	27.2	female	PostInsula_L170	0.27185	Posterior insula L
FOE0038	27.2	female	brainstem	0.463417	Substantia nigra
FOE0039	40.4	female	PostInsula_R37	-0.0887532	Posterior insula R
FOE0039	40.4	female	PostInsula_L170	-0.053586	Posterior insula L
FOE0039	40.4	female	brainstem	-0.0977139	Substantia nigra
FOE0043	21.2	female	PostInsula_R37	-0.111187	Posterior insula R
FOE0043	21.2	female	PostInsula_L170	-0.039028	Posterior insula L
FOE0043	21.2	female	brainstem	0.0236755	Substantia nigra
FOE0045	19.9	female	PostInsula_R37	-0.0253243	Posterior insula R
FOE0045	19.9	female	PostInsula_L170	-0.108616	Posterior insula L
FOE0045	19.9	female	brainstem	0.0372187	Substantia nigra
FOE0047	19.8	female	PostInsula_R37	-0.0232082	Posterior insula R
FOE0047	19.8	female	PostInsula_L170	0.0151292	Posterior insula L
FOE0047	19.8	female	brainstem	-0.0485168	Substantia nigra
FOE0049	20.8	female	PostInsula_R37	-0.0297845	Posterior insula R
FOE0049	20.8	female	PostInsula_L170	-0.29029	Posterior insula L
FOE0049	20.8	female	brainstem	-0.0945809	Substantia nigra
FOE0050	24.7	female	PostInsula_R37	-0.21566	Posterior insula R
FOE0050	24.7	female	PostInsula_L170	-0.247184	Posterior insula L
FOE0050	24.7	female	brainstem	-0.0214194	Substantia nigra
FOE0052	21.1	male	PostInsula_R37	-0.114815	Posterior insula R
FOE0052	21.1	male	PostInsula_L170	-0.18159	Posterior insula L
FOE0052	21.1	male	brainstem	0.0901787	Substantia nigra
FOE0053	18.1	female	PostInsula_R37	0.0261687	Posterior insula R
FOE0053	18.1	female	PostInsula_L170	0.276847	Posterior insula L
FOE0053	18.1	female	brainstem	-0.108875	Substantia nigra
FOE0054	NA	male	PostInsula_R37	-0.0071477	Posterior insula R
FOE0054	NA	male	PostInsula_L170	0.0675701	Posterior insula L
FOE0054	NA	male	brainstem	0.0812922	Substantia nigra
FOK0010	21.8	female	PostInsula_R37	-0.0429125	Posterior insula R
FOK0010	21.8	female	PostInsula_L170	-0.126532	Posterior insula L
FOK0010	21.8	female	brainstem	-0.0823114	Substantia nigra
FOK0011	20.9	male	PostInsula_R37	-0.00626177	Posterior insula R
FOK0011	20.9	male	PostInsula_L170	-0.00250238	Posterior insula L
FOK0011	20.9	male	brainstem	0.0565254	Substantia nigra
FOK0012	24.7	female	PostInsula_R37	0.0387795	Posterior insula R
FOK0012	24.7	female	PostInsula_L170	-0.103347	Posterior insula L
FOK0012	24.7	female	brainstem	-0.201231	Substantia nigra
FOK0014	22.5	male	PostInsula_R37	-0.0833189	Posterior insula R
FOK0014	22.5	male	PostInsula_L170	-0.0601695	Posterior insula L
FOK0014	22.5	male	brainstem	-0.141322	Substantia nigra
FOK0017	21.2	male	PostInsula_R37	0.0199569	Posterior insula R
FOK0017	21.2	male	PostInsula_L170	-0.0389936	Posterior insula L
FOK0017	21.2	male	brainstem	0.0879393	Substantia nigra
FOK0018	NA	female	PostInsula_R37	0.0393789	Posterior insula R
FOK0018	NA	female	PostInsula_L170	-0.0962598	Posterior insula L
FOK0018	NA	female	brainstem	-0.0109903	Substantia nigra
FOK0019	28.2	male	PostInsula_R37	-0.27843	Posterior insula R
FOK0019	28.2	male	PostInsula_L170	-0.453271	Posterior insula L
FOK0019	28.2	male	brainstem	-0.208353	Substantia nigra
FOK0020	23	female	PostInsula_R37	-0.176291	Posterior insula R
FOK0020	23	female	PostInsula_L170	-0.538738	Posterior insula L
FOK0020	23	female	brainstem	0.00774958	Substantia nigra
FOK0021	24	male	PostInsula_R37	0.182478	Posterior insula R
FOK0021	24	male	PostInsula_L170	0.163649	Posterior insula L
FOK0021	24	male	brainstem	0.172452	Substantia nigra
FOK0022	24.2	male	PostInsula_R37	0.0750352	Posterior insula R
FOK0022	24.2	male	PostInsula_L170	0.0338647	Posterior insula L
FOK0022	24.2	male	brainstem	0.0531446	Substantia nigra
FOK0024	20.2	female	PostInsula_R37	0.0385625	Posterior insula R
FOK0024	20.2	female	PostInsula_L170	-0.036925	Posterior insula L
FOK0024	20.2	female	brainstem	0.200017	Substantia nigra
FOK0026	20.3	female	PostInsula_R37	-0.0782186	Posterior insula R
FOK0026	20.3	female	PostInsula_L170	-0.206409	Posterior insula L
FOK0026	20.3	female	brainstem	-0.0158926	Substantia nigra
FOK0028	26.6	male	PostInsula_R37	0.0285705	Posterior insula R
FOK0028	26.6	male	PostInsula_L170	-0.196783	Posterior insula L
FOK0028	26.6	male	brainstem	0.156172	Substantia nigra
FOK0029	24.7	female	PostInsula_R37	-0.134931	Posterior insula R
FOK0029	24.7	female	PostInsula_L170	-0.116083	Posterior insula L
FOK0029	24.7	female	brainstem	0.0674479	Substantia nigra
FOK0031	26.5	male	PostInsula_R37	-0.0302703	Posterior insula R
FOK0031	26.5	male	PostInsula_L170	-0.15625	Posterior insula L
FOK0031	26.5	male	brainstem	0.218347	Substantia nigra
FOK0032	23.8	male	PostInsula_R37	-0.213	Posterior insula R
FOK0032	23.8	male	PostInsula_L170	-0.199807	Posterior insula L
FOK0032	23.8	male	brainstem	-0.149639	Substantia nigra
FOK0033	18.9	female	PostInsula_R37	0.0460985	Posterior insula R
FOK0033	18.9	female	PostInsula_L170	0.00182205	Posterior insula L
FOK0033	18.9	female	brainstem	0.0327643	Substantia nigra
FOK0034	21.2	female	PostInsula_R37	-0.0931626	Posterior insula R
FOK0034	21.2	female	PostInsula_L170	-0.0533729	Posterior insula L
FOK0034	21.2	female	brainstem	-0.200567	Substantia nigra
FOK0036	NA	female	PostInsula_R37	0.22708	Posterior insula R
FOK0036	NA	female	PostInsula_L170	-0.17582	Posterior insula L
FOK0036	NA	female	brainstem	-0.335588	Substantia nigra
FOK0040	22	female	PostInsula_R37	0.0856198	Posterior insula R
FOK0040	22	female	PostInsula_L170	0.276777	Posterior insula L
FOK0040	22	female	brainstem	0.356704	Substantia nigra
FOK0042	21.7	male	PostInsula_R37	0.301019	Posterior insula R
FOK0042	21.7	male	PostInsula_L170	0.160322	Posterior insula L
FOK0042	21.7	male	brainstem	-0.216808	Substantia nigra
FOK0045	22.2	male	PostInsula_R37	-0.227852	Posterior insula R
FOK0045	22.2	male	PostInsula_L170	-0.267119	Posterior insula L
FOK0045	22.2	male	brainstem	0.0091199	Substantia nigra
FOK0047	20.6	male	PostInsula_R37	-0.156495	Posterior insula R
FOK0047	20.6	male	PostInsula_L170	-0.242294	Posterior insula L
FOK0047	20.6	male	brainstem	0.0192167	Substantia nigra
FOK0048	19.9	male	PostInsula_R37	-0.0480772	Posterior insula R
FOK0048	19.9	male	PostInsula_L170	-0.158068	Posterior insula L
FOK0048	19.9	male	brainstem	-0.0340935	Substantia nigra
FOK0049	26.7	male	PostInsula_R37	0.0125286	Posterior insula R
FOK0049	26.7	male	PostInsula_L170	0.315942	Posterior insula L
FOK0049	26.7	male	brainstem	0.215505	Substantia nigra
FOK0050	22.1	female	PostInsula_R37	0.0001153	Posterior insula R
FOK0050	22.1	female	PostInsula_L170	-0.135801	Posterior insula L
FOK0050	22.1	female	brainstem	-0.03824	Substantia nigra
FOK0051	25.1	male	PostInsula_R37	0.0308646	Posterior insula R
FOK0051	25.1	male	PostInsula_L170	-0.19639	Posterior insula L
FOK0051	25.1	male	brainstem	0.138748	Substantia nigra
FOK0052	23.9	male	PostInsula_R37	0.0544314	Posterior insula R
FOK0052	23.9	male	PostInsula_L170	-0.219851	Posterior insula L
FOK0052	23.9	male	brainstem	-0.0968114	Substantia nigra
FOK0055	18.9	female	PostInsula_R37	-0.263283	Posterior insula R
FOK0055	18.9	female	PostInsula_L170	-0.464113	Posterior insula L
FOK0055	18.9	female	brainstem	0.164398	Substantia nigra
FOK0056	24.6	male	PostInsula_R37	-0.0283356	Posterior insula R
FOK0056	24.6	male	PostInsula_L170	-0.0110279	Posterior insula L
FOK0056	24.6	male	brainstem	-0.207918	Substantia nigra
FOK0057	21	female	PostInsula_R37	0.0599471	Posterior insula R
FOK0057	21	female	PostInsula_L170	-0.137822	Posterior insula L
FOK0057	21	female	brainstem	-0.249943	Substantia nigra
FOK0058	20.1	female	PostInsula_R37	-0.146572	Posterior insula R
FOK0058	20.1	female	PostInsula_L170	0.0240666	Posterior insula L
FOK0058	20.1	female	brainstem	0.115913	Substantia nigra
FOK0060	20.2	female	PostInsula_R37	0.160953	Posterior insula R
FOK0060	20.2	female	PostInsula_L170	-0.0458741	Posterior insula L
FOK0060	20.2	female	brainstem	0.0578212	Substantia nigra
FOK0061	30.9	male	PostInsula_R37	0.42552	Posterior insula R
FOK0061	30.9	male	PostInsula_L170	-0.0987017	Posterior insula L
FOK0061	30.9	male	brainstem	-0.149421	Substantia nigra
FOK0063	19.2	female	PostInsula_R37	-0.000508674	Posterior insula R
FOK0063	19.2	female	PostInsula_L170	0.0265807	Posterior insula L
FOK0063	19.2	female	brainstem	0.00570688	Substantia nigra
FOK0066	23.3	male	PostInsula_R37	-0.0297904	Posterior insula R
FOK0066	23.3	male	PostInsula_L170	-0.0826338	Posterior insula L
FOK0066	23.3	male	brainstem	0.3134	Substantia nigra
FOK0067	33.3	female	PostInsula_R37	0.0687446	Posterior insula R
FOK0067	33.3	female	PostInsula_L170	0.124674	Posterior insula L
FOK0067	33.3	female	brainstem	0.0503695	Substantia nigra
FOK0068	22.9	female	PostInsula_R37	-0.0128211	Posterior insula R
FOK0068	22.9	female	PostInsula_L170	0.0230491	Posterior insula L
FOK0068	22.9	female	brainstem	-0.110955	Substantia nigra
FOK0070	27	male	PostInsula_R37	-0.214273	Posterior insula R
FOK0070	27	male	PostInsula_L170	-0.0762718	Posterior insula L
FOK0070	27	male	brainstem	-0.317045	Substantia nigra
FOK0071	NA	female	PostInsula_R37	0.158784	Posterior insula R
FOK0071	NA	female	PostInsula_L170	0.067274	Posterior insula L
FOK0071	NA	female	brainstem	0.0905377	Substantia nigra
FOK0072	19.9	female	PostInsula_R37	-0.0345923	Posterior insula R
FOK0072	19.9	female	PostInsula_L170	0.112834	Posterior insula L
FOK0072	19.9	female	brainstem	-0.0866224	Substantia nigra
FOK0073	22.4	female	PostInsula_R37	0.0611416	Posterior insula R
FOK0073	22.4	female	PostInsula_L170	0.129522	Posterior insula L
FOK0073	22.4	female	brainstem	-0.0387924	Substantia nigra
FOK0074	28	male	PostInsula_R37	0.0957339	Posterior insula R
FOK0074	28	male	PostInsula_L170	-0.0349888	Posterior insula L
FOK0074	28	male	brainstem	-0.125634	Substantia nigra
FOK0075	20.5	female	PostInsula_R37	-0.142244	Posterior insula R
FOK0075	20.5	female	PostInsula_L170	-0.237488	Posterior insula L
FOK0075	20.5	female	brainstem	-0.0454939	Substantia nigra
FOK0077	18.1	female	PostInsula_R37	0.666217	Posterior insula R
FOK0077	18.1	female	PostInsula_L170	0.466567	Posterior insula L
FOK0077	18.1	female	brainstem	0.27285	Substantia nigra
FOK0078	24.6	female	PostInsula_R37	0.0110543	Posterior insula R
FOK0078	24.6	female	PostInsula_L170	-0.105863	Posterior insula L
FOK0078	24.6	female	brainstem	-0.108441	Substantia nigra
FOK0079	20	female	PostInsula_R37	0.15994	Posterior insula R
FOK0079	20	female	PostInsula_L170	0.0248233	Posterior insula L
FOK0079	20	female	brainstem	-0.0501439	Substantia nigra
FOK0080	30.7	male	PostInsula_R37	0.349822	Posterior insula R
FOK0080	30.7	male	PostInsula_L170	-0.100771	Posterior insula L
FOK0080	30.7	male	brainstem	0.607073	Substantia nigra
FOK0083	22.1	male	PostInsula_R37	-0.110643	Posterior insula R
FOK0083	22.1	male	PostInsula_L170	-0.114381	Posterior insula L
FOK0083	22.1	male	brainstem	0.0467998	Substantia nigra
FOK0084	26.8	female	PostInsula_R37	-0.151542	Posterior insula R
FOK0084	26.8	female	PostInsula_L170	-0.468008	Posterior insula L
FOK0084	26.8	female	brainstem	-0.321446	Substantia nigra
FOK0086	19.6	female	PostInsula_R37	-0.0630907	Posterior insula R
FOK0086	19.6	female	PostInsula_L170	0.00994156	Posterior insula L
FOK0086	19.6	female	brainstem	0.02853	Substantia nigra
FOK0087	25.4	male	PostInsula_R37	-0.10968	Posterior insula R
FOK0087	25.4	male	PostInsula_L170	-0.0118232	Posterior insula L
FOK0087	25.4	male	brainstem	-0.0542748	Substantia nigra
FOK0088	33.4	female	PostInsula_R37	-0.414122	Posterior insula R
FOK0088	33.4	female	PostInsula_L170	-0.704211	Posterior insula L
FOK0088	33.4	female	brainstem	-0.210491	Substantia nigra
FOK0089	19.1	female	PostInsula_R37	-0.0575394	Posterior insula R
FOK0089	19.1	female	PostInsula_L170	-0.0530851	Posterior insula L
FOK0089	19.1	female	brainstem	0.0582069	Substantia nigra
FOK0090	20	female	PostInsula_R37	-0.122794	Posterior insula R
FOK0090	20	female	PostInsula_L170	-0.104208	Posterior insula L
FOK0090	20	female	brainstem	0.0443225	Substantia nigra
FOK0093	24.3	female	PostInsula_R37	0.0389737	Posterior insula R
FOK0093	24.3	female	PostInsula_L170	-0.0673218	Posterior insula L
FOK0093	24.3	female	brainstem	-0.0793374	Substantia nigra
FOK0094	29.4	female	PostInsula_R37	-0.100296	Posterior insula R
FOK0094	29.4	female	PostInsula_L170	-0.261628	Posterior insula L
FOK0094	29.4	female	brainstem	-0.273299	Substantia nigra
FOR0008	37.7	female	PostInsula_R37	-0.212223	Posterior insula R
FOR0008	37.7	female	PostInsula_L170	0.0703132	Posterior insula L
FOR0008	37.7	female	brainstem	-0.0829526	Substantia nigra
FOR0009	NA	female	PostInsula_R37	0.0309214	Posterior insula R
FOR0009	NA	female	PostInsula_L170	0.0446301	Posterior insula L
FOR0009	NA	female	brainstem	-0.00480334	Substantia nigra
FOR0012	NA	female	PostInsula_R37	-0.00514184	Posterior insula R
FOR0012	NA	female	PostInsula_L170	-0.482827	Posterior insula L
FOR0012	NA	female	brainstem	-0.100035	Substantia nigra
FOR0014	27.9	male	PostInsula_R37	-0.170298	Posterior insula R
FOR0014	27.9	male	PostInsula_L170	-0.248893	Posterior insula L
FOR0014	27.9	male	brainstem	-0.0709276	Substantia nigra
FOR0015	20.7	male	PostInsula_R37	-0.0303228	Posterior insula R
FOR0015	20.7	male	PostInsula_L170	0.160536	Posterior insula L
FOR0015	20.7	male	brainstem	0.362144	Substantia nigra
FOR0016	22	male	PostInsula_R37	0.013579	Posterior insula R
FOR0016	22	male	PostInsula_L170	-0.138547	Posterior insula L
FOR0016	22	male	brainstem	-0.0201513	Substantia nigra
FOR0018	21.4	female	PostInsula_R37	-0.269992	Posterior insula R
FOR0018	21.4	female	PostInsula_L170	-0.236975	Posterior insula L
FOR0018	21.4	female	brainstem	-0.0313606	Substantia nigra
FOR0021	23.2	male	PostInsula_R37	-0.0200265	Posterior insula R
FOR0021	23.2	male	PostInsula_L170	-0.0174487	Posterior insula L
FOR0021	23.2	male	brainstem	-0.00957445	Substantia nigra
FOR0022	20.8	female	PostInsula_R37	0.562235	Posterior insula R
FOR0022	20.8	female	PostInsula_L170	0.373843	Posterior insula L
FOR0022	20.8	female	brainstem	0.446357	Substantia nigra
FOR0023	30.2	female	PostInsula_R37	-0.0779346	Posterior insula R
FOR0023	30.2	female	PostInsula_L170	0.0119549	Posterior insula L
FOR0023	30.2	female	brainstem	0.0302348	Substantia nigra
FOR0025	21.2	male	PostInsula_R37	-0.0311732	Posterior insula R
FOR0025	21.2	male	PostInsula_L170	0.0633925	Posterior insula L
FOR0025	21.2	male	brainstem	-0.109518	Substantia nigra
FOR0028	32.2	female	PostInsula_R37	0.187542	Posterior insula R
FOR0028	32.2	female	PostInsula_L170	-0.0383527	Posterior insula L
FOR0028	32.2	female	brainstem	-0.0886395	Substantia nigra
FOR0029	27.7	female	PostInsula_R37	-0.103702	Posterior insula R
FOR0029	27.7	female	PostInsula_L170	0.135698	Posterior insula L
FOR0029	27.7	female	brainstem	0.108959	Substantia nigra
FOR0032	23.6	male	PostInsula_R37	-0.000100888	Posterior insula R
FOR0032	23.6	male	PostInsula_L170	0.0208311	Posterior insula L
FOR0032	23.6	male	brainstem	-0.160173	Substantia nigra
FOR0035	22.9	male	PostInsula_R37	0.14618	Posterior insula R
FOR0035	22.9	male	PostInsula_L170	0.081467	Posterior insula L
FOR0035	22.9	male	brainstem	0.0284477	Substantia nigra
FOR0036	21.6	female	PostInsula_R37	-0.0496219	Posterior insula R
FOR0036	21.6	female	PostInsula_L170	-0.122473	Posterior insula L
FOR0036	21.6	female	brainstem	0.0298169	Substantia nigra
FOR0039	23	male	PostInsula_R37	0.17694	Posterior insula R
FOR0039	23	male	PostInsula_L170	-0.00603993	Posterior insula L
FOR0039	23	male	brainstem	0.137372	Substantia nigra
FOR0041	23.8	male	PostInsula_R37	-0.0277023	Posterior insula R
FOR0041	23.8	male	PostInsula_L170	-0.131299	Posterior insula L
FOR0041	23.8	male	brainstem	-0.0316062	Substantia nigra
FOR0042	18.6	female	PostInsula_R37	-0.0148024	Posterior insula R
FOR0042	18.6	female	PostInsula_L170	0.00521783	Posterior insula L
FOR0042	18.6	female	brainstem	0.0291635	Substantia nigra
FOR0043	27.5	male	PostInsula_R37	-0.108909	Posterior insula R
FOR0043	27.5	male	PostInsula_L170	-0.145026	Posterior insula L
FOR0043	27.5	male	brainstem	0.0872592	Substantia nigra
FOR0045	NA	male	PostInsula_R37	-0.0757007	Posterior insula R
FOR0045	NA	male	PostInsula_L170	-0.14662	Posterior insula L
FOR0045	NA	male	brainstem	0.000585692	Substantia nigra
FOR0046	19.1	female	PostInsula_R37	-0.216027	Posterior insula R
FOR0046	19.1	female	PostInsula_L170	-0.233492	Posterior insula L
FOR0046	19.1	female	brainstem	-0.180062	Substantia nigra
FOR0048	NA	female	PostInsula_R37	-0.085925	Posterior insula R
FOR0048	NA	female	PostInsula_L170	-0.149306	Posterior insula L
FOR0048	NA	female	brainstem	-0.0503317	Substantia nigra
FOR0050	25	male	PostInsula_R37	-0.093561	Posterior insula R
FOR0050	25	male	PostInsula_L170	-0.0631484	Posterior insula L
FOR0050	25	male	brainstem	0.00911545	Substantia nigra
FOR0051	NA	male	PostInsula_R37	-0.0656247	Posterior insula R
FOR0051	NA	male	PostInsula_L170	-0.0212908	Posterior insula L
FOR0051	NA	male	brainstem	-0.0813745	Substantia nigra
FOR0052	NA	female	PostInsula_R37	-0.120625	Posterior insula R
FOR0052	NA	female	PostInsula_L170	-0.0171366	Posterior insula L
FOR0052	NA	female	brainstem	0.0193945	Substantia nigra
FOR0055	NA	female	PostInsula_R37	-0.0704911	Posterior insula R
FOR0055	NA	female	PostInsula_L170	-0.208677	Posterior insula L
FOR0055	NA	female	brainstem	0.0485402	Substantia nigra
FOR0056	NA	female	PostInsula_R37	0.09643	Posterior insula R
FOR0056	NA	female	PostInsula_L170	0.101357	Posterior insula L
FOR0056	NA	female	brainstem	0.0567699	Substantia nigra
FOR0060	NA	female	PostInsula_R37	0.0126278	Posterior insula R
FOR0060	NA	female	PostInsula_L170	-0.0518889	Posterior insula L
FOR0060	NA	female	brainstem	-0.163421	Substantia nigra
FOE0058	18.8	female	PostInsula_R37	-0.00344541	Posterior insula R
FOE0058	18.8	female	PostInsula_L170	-0.085731	Posterior insula L
FOE0058	18.8	female	brainstem	0.0694562	Substantia nigra
FOE0059	23.3	female	PostInsula_R37	0.0587365	Posterior insula R
FOE0059	23.3	female	PostInsula_L170	0.00650718	Posterior insula L
FOE0059	23.3	female	brainstem	-0.0886551	Substantia nigra
FOE0061	18.8	female	PostInsula_R37	0.0988241	Posterior insula R
FOE0061	18.8	female	PostInsula_L170	0.0501944	Posterior insula L
FOE0061	18.8	female	brainstem	0.212557	Substantia nigra
FOE0062	33.1	male	PostInsula_R37	-0.192387	Posterior insula R
FOE0062	33.1	male	PostInsula_L170	-0.0694441	Posterior insula L
FOE0062	33.1	male	brainstem	0.0459662	Substantia nigra
FOE0063	27.5	female	PostInsula_R37	0.0134264	Posterior insula R
FOE0063	27.5	female	PostInsula_L170	-0.11188	Posterior insula L
FOE0063	27.5	female	brainstem	-0.11633	Substantia nigra
FOE0065	NA	male	PostInsula_R37	0.070519	Posterior insula R
FOE0065	NA	male	PostInsula_L170	-0.00368016	Posterior insula L
FOE0065	NA	male	brainstem	-0.0815212	Substantia nigra
FOE0066	17.7	female	PostInsula_R37	0.130938	Posterior insula R
FOE0066	17.7	female	PostInsula_L170	0.12999	Posterior insula L
FOE0066	17.7	female	brainstem	0.00343858	Substantia nigra
FOE0068	24.4	male	PostInsula_R37	-0.169072	Posterior insula R
FOE0068	24.4	male	PostInsula_L170	-0.0580664	Posterior insula L
FOE0068	24.4	male	brainstem	0.200498	Substantia nigra
FOE0069	23.2	male	PostInsula_R37	-0.023276	Posterior insula R
FOE0069	23.2	male	PostInsula_L170	0.0181886	Posterior insula L
FOE0069	23.2	male	brainstem	-0.0933906	Substantia nigra
FOE0070	21.2	female	PostInsula_R37	-0.0392933	Posterior insula R
FOE0070	21.2	female	PostInsula_L170	-0.002697	Posterior insula L
FOE0070	21.2	female	brainstem	0.0821124	Substantia nigra
FOE0071	NA	female	PostInsula_R37	-0.186692	Posterior insula R
FOE0071	NA	female	PostInsula_L170	-0.14327	Posterior insula L
FOE0071	NA	female	brainstem	0.0531168	Substantia nigra
FOE0073	NA	female	PostInsula_R37	0.0398257	Posterior insula R
FOE0073	NA	female	PostInsula_L170	-0.0918808	Posterior insula L
FOE0073	NA	female	brainstem	-0.0360406	Substantia nigra
FOE0074	NA	male	PostInsula_R37	-0.104955	Posterior insula R
FOE0074	NA	male	PostInsula_L170	-0.135477	Posterior insula L
FOE0074	NA	male	brainstem	-0.0602307	Substantia nigra
FOE0075	20.5	female	PostInsula_R37	-0.105805	Posterior insula R
FOE0075	20.5	female	PostInsula_L170	-0.0210584	Posterior insula L
FOE0075	20.5	female	brainstem	0.0336745	Substantia nigra
FOE0077	24.7	male	PostInsula_R37	0.130263	Posterior insula R
FOE0077	24.7	male	PostInsula_L170	0.14451	Posterior insula L
FOE0077	24.7	male	brainstem	0.202918	Substantia nigra
FOE0079	35.7	female	PostInsula_R37	-0.15953	Posterior insula R
FOE0079	35.7	female	PostInsula_L170	-0.3226	Posterior insula L
FOE0079	35.7	female	brainstem	-0.168089	Substantia nigra
FOK0098	21	female	PostInsula_R37	0.0789121	Posterior insula R
FOK0098	21	female	PostInsula_L170	-0.0457793	Posterior insula L
FOK0098	21	female	brainstem	0.0459807	Substantia nigra
FOK0099	25.5	female	PostInsula_R37	0.12468	Posterior insula R
FOK0099	25.5	female	PostInsula_L170	0.0522412	Posterior insula L
FOK0099	25.5	female	brainstem	-0.0243846	Substantia nigra
FOK0101	22.7	female	PostInsula_R37	0.0384319	Posterior insula R
FOK0101	22.7	female	PostInsula_L170	-0.0315998	Posterior insula L
FOK0101	22.7	female	brainstem	0.101475	Substantia nigra
FOK0104	21.5	female	PostInsula_R37	0.216039	Posterior insula R
FOK0104	21.5	female	PostInsula_L170	0.0632641	Posterior insula L
FOK0104	21.5	female	brainstem	0.0619077	Substantia nigra
FOK0106	21.2	female	PostInsula_R37	-0.115049	Posterior insula R
FOK0106	21.2	female	PostInsula_L170	-0.201271	Posterior insula L
FOK0106	21.2	female	brainstem	-0.298035	Substantia nigra
FOK0107	22.8	female	PostInsula_R37	-0.00631941	Posterior insula R
FOK0107	22.8	female	PostInsula_L170	-0.131507	Posterior insula L
FOK0107	22.8	female	brainstem	-0.307318	Substantia nigra
FOR0063	28	female	PostInsula_R37	0.358211	Posterior insula R
FOR0063	28	female	PostInsula_L170	0.0704718	Posterior insula L
FOR0063	28	female	brainstem	-0.416139	Substantia nigra
FOR0066	23.2	female	PostInsula_R37	-0.155031	Posterior insula R
FOR0066	23.2	female	PostInsula_L170	-0.113708	Posterior insula L
FOR0066	23.2	female	brainstem	-0.222034	Substantia nigra
FOR0067	NA	female	PostInsula_R37	-0.0380598	Posterior insula R
FOR0067	NA	female	PostInsula_L170	0.0477415	Posterior insula L
FOR0067	NA	female	brainstem	0.0305949	Substantia nigra
FOR0068	21.8	female	PostInsula_R37	-0.0253005	Posterior insula R
FOR0068	21.8	female	PostInsula_L170	-0.0629546	Posterior insula L
FOR0068	21.8	female	brainstem	0.0854199	Substantia nigra
FOR0070	21.1	male	PostInsula_R37	0.0764112	Posterior insula R
FOR0070	21.1	male	PostInsula_L170	0.0120925	Posterior insula L
FOR0070	21.1	male	brainstem	0.0590271	Substantia nigra
FOR0071	23	female	PostInsula_R37	-0.113792	Posterior insula R
FOR0071	23	female	PostInsula_L170	-0.129068	Posterior insula L
FOR0071	23	female	brainstem	-0.0665833	Substantia nigra
FOR0073	28.3	male	PostInsula_R37	-0.10832	Posterior insula R
FOR0073	28.3	male	PostInsula_L170	0.0965551	Posterior insula L
FOR0073	28.3	male	brainstem	-0.140103	Substantia nigra
FOR0075	22.9	male	PostInsula_R37	-0.199857	Posterior insula R
FOR0075	22.9	male	PostInsula_L170	-0.106435	Posterior insula L
FOR0075	22.9	male	brainstem	0.0166305	Substantia nigra
FOE0080	20.7	male	PostInsula_R37	-0.0665336	Posterior insula R
FOE0080	20.7	male	PostInsula_L170	0.066935	Posterior insula L
FOE0080	20.7	male	brainstem	-0.00827859	Substantia nigra
FOE0081	20.5	female	PostInsula_R37	-0.0259118	Posterior insula R
FOE0081	20.5	female	PostInsula_L170	-0.0783044	Posterior insula L
FOE0081	20.5	female	brainstem	0.508188	Substantia nigra
FOE0082	23.8	male	PostInsula_R37	-0.167215	Posterior insula R
FOE0082	23.8	male	PostInsula_L170	0.0118852	Posterior insula L
FOE0082	23.8	male	brainstem	0.0405628	Substantia nigra
FOE0085	29.1	male	PostInsula_R37	-0.040665	Posterior insula R
FOE0085	29.1	male	PostInsula_L170	-0.240641	Posterior insula L
FOE0085	29.1	male	brainstem	-0.246636	Substantia nigra
FOK0103	24.1	male	PostInsula_R37	0.0292114	Posterior insula R
FOK0103	24.1	male	PostInsula_L170	-0.0712066	Posterior insula L
FOK0103	24.1	male	brainstem	-0.0929016	Substantia nigra
FOK0109	19	female	PostInsula_R37	-0.0204088	Posterior insula R
FOK0109	19	female	PostInsula_L170	0.00948689	Posterior insula L
FOK0109	19	female	brainstem	-0.0067938	Substantia nigra
FOK0111	25.2	female	PostInsula_R37	0.0662326	Posterior insula R
FOK0111	25.2	female	PostInsula_L170	-0.075651	Posterior insula L
FOK0111	25.2	female	brainstem	-0.397744	Substantia nigra
FOK0112	26.7	male	PostInsula_R37	-0.131404	Posterior insula R
FOK0112	26.7	male	PostInsula_L170	-0.267628	Posterior insula L
FOK0112	26.7	male	brainstem	-0.113809	Substantia nigra
FOK0115	23	female	PostInsula_R37	-0.134918	Posterior insula R
FOK0115	23	female	PostInsula_L170	-0.222418	Posterior insula L
FOK0115	23	female	brainstem	-0.206449	Substantia nigra
FOK0120	22.3	male	PostInsula_R37	0.0132018	Posterior insula R
FOK0120	22.3	male	PostInsula_L170	-0.101083	Posterior insula L
FOK0120	22.3	male	brainstem	0.0370475	Substantia nigra
FOR0074	NA	female	PostInsula_R37	-0.17085	Posterior insula R
FOR0074	NA	female	PostInsula_L170	-0.242531	Posterior insula L
FOR0074	NA	female	brainstem	0.0308372	Substantia nigra
FOR0078	NA	male	PostInsula_R37	-0.158345	Posterior insula R
FOR0078	NA	male	PostInsula_L170	-0.0271453	Posterior insula L
FOR0078	NA	male	brainstem	0.189747	Substantia nigra
FOR0080	24.9	male	PostInsula_R37	0.174107	Posterior insula R
FOR0080	24.9	male	PostInsula_L170	0.139173	Posterior insula L
FOR0080	24.9	male	brainstem	-0.103642	Substantia nigra
FOE0087	24.9	female	PostInsula_R37	-0.0867033	Posterior insula R
FOE0087	24.9	female	PostInsula_L170	-0.143533	Posterior insula L
FOE0087	24.9	female	brainstem	-0.172857	Substantia nigra
FOE0089	26.1	female	PostInsula_R37	0.050011	Posterior insula R
FOE0089	26.1	female	PostInsula_L170	0.232584	Posterior insula L
FOE0089	26.1	female	brainstem	0.130224	Substantia nigra
FOE0093	27.4	male	PostInsula_R37	-0.0654272	Posterior insula R
FOE0093	27.4	male	PostInsula_L170	-0.141357	Posterior insula L
FOE0093	27.4	male	brainstem	-0.0483035	Substantia nigra
FOE0094	NA	female	PostInsula_R37	0.171901	Posterior insula R
FOE0094	NA	female	PostInsula_L170	0.219879	Posterior insula L
FOE0094	NA	female	brainstem	0.296737	Substantia nigra
FOE0097	24.3	male	PostInsula_R37	0.237724	Posterior insula R
FOE0097	24.3	male	PostInsula_L170	0.00601729	Posterior insula L
FOE0097	24.3	male	brainstem	0.0820057	Substantia nigra
FOE0098	NA	female	PostInsula_R37	-0.149708	Posterior insula R
FOE0098	NA	female	PostInsula_L170	0.0443432	Posterior insula L
FOE0098	NA	female	brainstem	-0.00528234	Substantia nigra
FOE0099	22	female	PostInsula_R37	-0.0373349	Posterior insula R
FOE0099	22	female	PostInsula_L170	-0.253957	Posterior insula L
FOE0099	22	female	brainstem	0.0309216	Substantia nigra
FOE0100	22.7	male	PostInsula_R37	0.0288172	Posterior insula R
FOE0100	22.7	male	PostInsula_L170	-0.0159966	Posterior insula L
FOE0100	22.7	male	brainstem	0.057759	Substantia nigra
FOE0101	24.1	male	PostInsula_R37	-0.400474	Posterior insula R
FOE0101	24.1	male	PostInsula_L170	0.372583	Posterior insula L
FOE0101	24.1	male	brainstem	-0.195448	Substantia nigra
FOE0104	21.6	male	PostInsula_R37	-0.0276065	Posterior insula R
FOE0104	21.6	male	PostInsula_L170	0.126546	Posterior insula L
FOE0104	21.6	male	brainstem	0.0812011	Substantia nigra
FOK0118	24.8	male	PostInsula_R37	-0.158921	Posterior insula R
FOK0118	24.8	male	PostInsula_L170	-0.33593	Posterior insula L
FOK0118	24.8	male	brainstem	-0.0479456	Substantia nigra
FOK0122	27	female	PostInsula_R37	-0.0330985	Posterior insula R
FOK0122	27	female	PostInsula_L170	0.0489361	Posterior insula L
FOK0122	27	female	brainstem	0.0347314	Substantia nigra
FOK0123	18	female	PostInsula_R37	-0.0244807	Posterior insula R
FOK0123	18	female	PostInsula_L170	0.233229	Posterior insula L
FOK0123	18	female	brainstem	0.0474799	Substantia nigra
FOK0124	31.7	female	PostInsula_R37	0.0314708	Posterior insula R
FOK0124	31.7	female	PostInsula_L170	-0.420308	Posterior insula L
FOK0124	31.7	female	brainstem	-0.526146	Substantia nigra
FOK0130	28.8	female	PostInsula_R37	0.0618741	Posterior insula R
FOK0130	28.8	female	PostInsula_L170	-0.160357	Posterior insula L
FOK0130	28.8	female	brainstem	-0.255334	Substantia nigra
FOK0132	19.5	female	PostInsula_R37	0.242825	Posterior insula R
FOK0132	19.5	female	PostInsula_L170	0.150333	Posterior insula L
FOK0132	19.5	female	brainstem	-0.113034	Substantia nigra
FOK0133	21.5	male	PostInsula_R37	-0.159489	Posterior insula R
FOK0133	21.5	male	PostInsula_L170	-0.186247	Posterior insula L
FOK0133	21.5	male	brainstem	-0.070183	Substantia nigra
FOK0135	28.4	female	PostInsula_R37	-0.120322	Posterior insula R
FOK0135	28.4	female	PostInsula_L170	-0.038497	Posterior insula L
FOK0135	28.4	female	brainstem	-0.0104991	Substantia nigra
FOR0083	22.1	female	PostInsula_R37	-0.073566	Posterior insula R
FOR0083	22.1	female	PostInsula_L170	-0.066149	Posterior insula L
FOR0083	22.1	female	brainstem	0.153427	Substantia nigra
FOE0078	22.2	male	PostInsula_R37	0.185115	Posterior insula R
FOE0078	22.2	male	PostInsula_L170	0.0216716	Posterior insula L
FOE0078	22.2	male	brainstem	-0.174658	Substantia nigra
FOE0086	25.3	female	PostInsula_R37	-0.389081	Posterior insula R
FOE0086	25.3	female	PostInsula_L170	-0.469893	Posterior insula L
FOE0086	25.3	female	brainstem	-0.426308	Substantia nigra
FOE0096	26.3	male	PostInsula_R37	-0.131235	Posterior insula R
FOE0096	26.3	male	PostInsula_L170	-0.181096	Posterior insula L
FOE0096	26.3	male	brainstem	-0.0685259	Substantia nigra
FOE0105	22.8	female	PostInsula_R37	0.113914	Posterior insula R
FOE0105	22.8	female	PostInsula_L170	0.141834	Posterior insula L
FOE0105	22.8	female	brainstem	0.0087387	Substantia nigra
FOE0108	24.2	female	PostInsula_R37	0.0622633	Posterior insula R
FOE0108	24.2	female	PostInsula_L170	0.134883	Posterior insula L
FOE0108	24.2	female	brainstem	0.602954	Substantia nigra
FOE0111	22.2	female	PostInsula_R37	-0.0111298	Posterior insula R
FOE0111	22.2	female	PostInsula_L170	0.18	Posterior insula L
FOE0111	22.2	female	brainstem	0.16839	Substantia nigra
FOE0112	20.1	male	PostInsula_R37	0.0139978	Posterior insula R
FOE0112	20.1	male	PostInsula_L170	-0.0583743	Posterior insula L
FOE0112	20.1	male	brainstem	0.233846	Substantia nigra
FOE0114	21.3	female	PostInsula_R37	0.3569	Posterior insula R
FOE0114	21.3	female	PostInsula_L170	-0.107058	Posterior insula L
FOE0114	21.3	female	brainstem	0.012015	Substantia nigra
FOE0116	19.2	female	PostInsula_R37	0.28269	Posterior insula R
FOE0116	19.2	female	PostInsula_L170	0.294472	Posterior insula L
FOE0116	19.2	female	brainstem	0.215449	Substantia nigra
FOE0120	19.5	female	PostInsula_R37	0.206682	Posterior insula R
FOE0120	19.5	female	PostInsula_L170	0.0170989	Posterior insula L
FOE0120	19.5	female	brainstem	0.217532	Substantia nigra
FOK0113	24.3	male	PostInsula_R37	0.0429447	Posterior insula R
FOK0113	24.3	male	PostInsula_L170	0.0365206	Posterior insula L
FOK0113	24.3	male	brainstem	-0.022553	Substantia nigra
FOK0116	20.2	female	PostInsula_R37	0.364105	Posterior insula R
FOK0116	20.2	female	PostInsula_L170	0.885484	Posterior insula L
FOK0116	20.2	female	brainstem	0.299036	Substantia nigra
FOK0131	24.9	female	PostInsula_R37	0.131474	Posterior insula R
FOK0131	24.9	female	PostInsula_L170	0.228693	Posterior insula L
FOK0131	24.9	female	brainstem	-0.0506429	Substantia nigra
FOK0136	20.3	female	PostInsula_R37	-0.0632306	Posterior insula R
FOK0136	20.3	female	PostInsula_L170	-0.179433	Posterior insula L
FOK0136	20.3	female	brainstem	-0.00405983	Substantia nigra
FOK0137	22.1	female	PostInsula_R37	0.0768664	Posterior insula R
FOK0137	22.1	female	PostInsula_L170	-0.00854315	Posterior insula L
FOK0137	22.1	female	brainstem	-0.181862	Substantia nigra
FOK0138	22.5	female	PostInsula_R37	0.00650084	Posterior insula R
FOK0138	22.5	female	PostInsula_L170	0.18436	Posterior insula L
FOK0138	22.5	female	brainstem	-0.0947921	Substantia nigra
FOK0139	22.5	female	PostInsula_R37	-0.0269325	Posterior insula R
FOK0139	22.5	female	PostInsula_L170	-0.113331	Posterior insula L
FOK0139	22.5	female	brainstem	-0.0733837	Substantia nigra
FOK0140	24.2	female	PostInsula_R37	-0.0817819	Posterior insula R
FOK0140	24.2	female	PostInsula_L170	-0.311295	Posterior insula L
FOK0140	24.2	female	brainstem	0.180524	Substantia nigra
FOK0141	21.6	female	PostInsula_R37	0.0715855	Posterior insula R
FOK0141	21.6	female	PostInsula_L170	0.250829	Posterior insula L
FOK0141	21.6	female	brainstem	0.193864	Substantia nigra
FOK0142	25.3	female	PostInsula_R37	-0.217559	Posterior insula R
FOK0142	25.3	female	PostInsula_L170	-0.241806	Posterior insula L
FOK0142	25.3	female	brainstem	-0.296172	Substantia nigra
FOK0143	21.8	female	PostInsula_R37	0.102093	Posterior insula R
FOK0143	21.8	female	PostInsula_L170	-0.0630905	Posterior insula L
FOK0143	21.8	female	brainstem	-0.0122351	Substantia nigra
FOK0144	33	female	PostInsula_R37	-0.0675306	Posterior insula R
FOK0144	33	female	PostInsula_L170	0.020946	Posterior insula L
FOK0144	33	female	brainstem	-0.0304926	Substantia nigra
FOK0146	18.5	female	PostInsula_R37	0.152425	Posterior insula R
FOK0146	18.5	female	PostInsula_L170	-0.0153431	Posterior insula L
FOK0146	18.5	female	brainstem	0.205444	Substantia nigra
FOK0147	25.1	female	PostInsula_R37	-0.0925615	Posterior insula R
FOK0147	25.1	female	PostInsula_L170	0.0796374	Posterior insula L
FOK0147	25.1	female	brainstem	0.130291	Substantia nigra
FOK0148	23.2	male	PostInsula_R37	0.00119538	Posterior insula R
FOK0148	23.2	male	PostInsula_L170	0.079978	Posterior insula L
FOK0148	23.2	male	brainstem	-0.119965	Substantia nigra
FOK0150	23.1	female	PostInsula_R37	-0.285964	Posterior insula R
FOK0150	23.1	female	PostInsula_L170	-0.302535	Posterior insula L
FOK0150	23.1	female	brainstem	-0.181701	Substantia nigra
FOR0087	23.1	male	PostInsula_R37	-0.0442605	Posterior insula R
FOR0087	23.1	male	PostInsula_L170	0.00411722	Posterior insula L
FOR0087	23.1	male	brainstem	0.207357	Substantia nigra
FOR0089	NA	female	PostInsula_R37	-0.124058	Posterior insula R
FOR0089	NA	female	PostInsula_L170	-0.0778162	Posterior insula L
FOR0089	NA	female	brainstem	-0.297611	Substantia nigra
FOR0091	21.8	female	PostInsula_R37	0.178695	Posterior insula R
FOR0091	21.8	female	PostInsula_L170	0.110326	Posterior insula L
FOR0091	21.8	female	brainstem	-0.0311272	Substantia nigra
FOR0092	21.8	female	PostInsula_R37	0.126619	Posterior insula R
FOR0092	21.8	female	PostInsula_L170	0.142226	Posterior insula L
FOR0092	21.8	female	brainstem	0.0835995	Substantia nigra
FOR0094	NA	male	PostInsula_R37	-0.124808	Posterior insula R
FOR0094	NA	male	PostInsula_L170	-0.113805	Posterior insula L
FOR0094	NA	male	brainstem	-0.0562786	Substantia nigra
FOE0118	24.4	male	PostInsula_R37	0.0455593	Posterior insula R
FOE0118	24.4	male	PostInsula_L170	0.0017499	Posterior insula L
FOE0118	24.4	male	brainstem	0.161944	Substantia nigra
FOK0151	21.1	female	PostInsula_R37	-0.0497847	Posterior insula R
FOK0151	21.1	female	PostInsula_L170	-0.0217723	Posterior insula L
FOK0151	21.1	female	brainstem	-0.00422876	Substantia nigra
FOK0152	25.8	female	PostInsula_R37	0.0982917	Posterior insula R
FOK0152	25.8	female	PostInsula_L170	-0.067206	Posterior insula L
FOK0152	25.8	female	brainstem	-0.0580202	Substantia nigra
FOK0155	23.2	male	PostInsula_R37	-0.0680231	Posterior insula R
FOK0155	23.2	male	PostInsula_L170	-0.00624126	Posterior insula L
FOK0155	23.2	male	brainstem	-0.0916035	Substantia nigra
FOK0156	20.2	male	PostInsula_R37	0.0137299	Posterior insula R
FOK0156	20.2	male	PostInsula_L170	-0.149187	Posterior insula L
FOK0156	20.2	male	brainstem	-0.155551	Substantia nigra
FOK0158	23.1	female	PostInsula_R37	-0.0957839	Posterior insula R
FOK0158	23.1	female	PostInsula_L170	0.0829191	Posterior insula L
FOK0158	23.1	female	brainstem	-0.0860967	Substantia nigra
FOK0159	27.9	female	PostInsula_R37	-0.0169269	Posterior insula R
FOK0159	27.9	female	PostInsula_L170	-0.0164253	Posterior insula L
FOK0159	27.9	female	brainstem	0.134717	Substantia nigra
FOK0160	NA	female	PostInsula_R37	-0.0615596	Posterior insula R
FOK0160	NA	female	PostInsula_L170	-0.162868	Posterior insula L
FOK0160	NA	female	brainstem	-0.157783	Substantia nigra
FOR0096	18.9	male	PostInsula_R37	-0.00684759	Posterior insula R
FOR0096	18.9	male	PostInsula_L170	0.0145932	Posterior insula L
FOR0096	18.9	male	brainstem	0.0857233	Substantia nigra

## Sheet: Data_Figure_4A
Predicted	Observed	ID	Diagnosis	AGE	SEX
23.5475	23.5294	FOE0002	1	33	1
23.687	24.3025	FOE0003	1	25	2
23.1416	25.3444	FOE0004	1	27	2
23.6042	41.8932	FOE0006	0	49	2
23.4334	27.8074	FOE0008	1	25	2
26.1242	28.6655	FOE0010	1	58	2
24.382	32.8946	FOE0012	1	32	2
21.1448	21.6184	FOE0013	1	29	2
22.7373	22.0274	FOE0015	0	61	2
23.6213	20.4484	FOE0016	1	56	2
23.2331	19.1001	FOE0024	1	58	2
23.6042	20.5761	FOE0025	1	21	2
22.5072	19.9599	FOE0026	1	28	2
24.166	22.8001	FOE0027	1	26	2
23.493	21.551	FOE0030	1	22	1
24.1779	21.7077	FOE0033	1	50	1
25.6637	29.725	FOE0034	1	19	2
23.6042	22.1065	FOE0035	1	25	2
24.0645	27.1553	FOE0038	1	55	2
22.9597	40.3557	FOE0039	1	44	2
23.0693	21.1858	FOE0043	1	18	2
23.845	19.9082	FOE0045	1	59	2
24.5109	19.8407	FOE0047	1	44	2
21.5449	20.8264	FOE0049	1	57	2
24.1293	24.6599	FOE0050	0	55	2
22.5074	21.1292	FOE0052	1	26	1
23.2717	18.1434	FOE0053	1	20	2
23.3499	18.775	FOE0058	1	20	2
24.4033	23.3092	FOE0059	1	40	2
22.4265	18.8277	FOE0061	1	35	2
24.3583	33.1429	FOE0062	1	27	1
23.0767	27.5441	FOE0063	1	41	2
22.912	17.6543	FOE0066	1	39	2
23.6042	24.427	FOE0068	1	52	1
21.9904	23.1765	FOE0069	1	54	1
22.5895	21.2373	FOE0070	1	60	2
23.3234	20.54	FOE0075	1	21	2
24.2974	24.7182	FOE0077	1	23	1
24.0678	22.2207	FOE0078	1	44	1
22.3691	35.7256	FOE0079	1	55	2
21.7022	20.7447	FOE0080	1	26	1
23.014	20.5338	FOE0081	1	21	2
23.6496	23.7896	FOE0082	1	23	1
23.6695	29.1483	FOE0085	1	29	1
22.9702	25.3139	FOE0086	1	52	2
23.6042	24.9215	FOE0087	1	32	2
22.557	26.0771	FOE0089	0	54	2
23.6042	27.4445	FOE0093	1	27	1
24.9359	24.3274	FOE0097	1	52	1
24.141	22.0333	FOE0099	0	39	2
23.4859	22.6971	FOE0100	1	33	1
24.8782	24.1258	FOE0101	1	63	1
24.3053	21.5856	FOE0104	0	57	1
23.338	22.8104	FOE0105	1	50	2
23.9286	24.2034	FOE0108	1	49	2
24.1035	22.2146	FOE0111	1	22	2
23.5595	20.1154	FOE0112	1	38	1
23.6592	21.3128	FOE0114	1	39	2
25.4346	19.1673	FOE0116	1	61	2
23.83	24.3524	FOE0118	1	40	1
23.006	19.468	FOE0120	0	30	2
23.6042	21.7554	FOK0010	0	23	2
22.5906	20.9295	FOK0011	0	21	1
23.2783	24.7405	FOK0012	1	20	2
24.4211	22.4676	FOK0014	1	27	1
22.2874	21.2086	FOK0017	0	33	1
23.6039	28.2195	FOK0019	0	40	1
22.7982	22.9555	FOK0020	0	20	2
25.9573	23.9738	FOK0021	0	24	1
22.7029	24.2358	FOK0022	0	22	1
23.1019	20.157	FOK0024	0	25	2
23.9574	20.2881	FOK0026	0	29	2
23.2556	26.6112	FOK0028	0	32	1
26.3575	24.6528	FOK0029	1	26	2
25.3815	26.506	FOK0031	0	32	1
22.6109	23.7947	FOK0032	0	25	1
23.6917	18.9158	FOK0033	0	33	2
23.5387	21.2071	FOK0034	1	25	2
22.2074	21.9605	FOK0040	0	26	2
24.2914	21.7222	FOK0042	0	48	1
24.0507	22.2386	FOK0045	0	30	1
23.8713	20.5782	FOK0047	1	25	1
23.561	19.8531	FOK0048	0	25	1
24.3442	26.7178	FOK0049	0	58	1
22.0352	22.0581	FOK0050	0	30	2
23.4382	25.1004	FOK0051	0	27	1
22.4971	23.8676	FOK0052	0	26	1
22.0239	18.9432	FOK0055	1	29	2
23.097	24.6296	FOK0056	0	24	1
24.0342	21.0179	FOK0057	1	24	2
23.3109	20.0801	FOK0058	0	30	2
23.6042	20.157	FOK0060	0	52	2
23.3069	30.9179	FOK0061	1	61	1
23.7351	19.1674	FOK0063	0	25	2
23.0211	23.3264	FOK0066	0	27	1
24.917	33.3122	FOK0067	0	29	2
22.3895	22.9344	FOK0068	0	31	2
24.4985	27.0036	FOK0070	0	51	1
23.5079	19.9074	FOK0072	0	38	2
21.8479	22.4082	FOK0073	1	31	2
23.8009	28.0497	FOK0074	0	38	1
23.5077	20.519	FOK0075	0	25	2
23.0794	18.1179	FOK0077	0	31	2
22.4864	24.6334	FOK0078	0	25	2
24.7702	19.9956	FOK0079	0	43	2
20.4189	30.6983	FOK0080	0	37	1
25.624	22.0968	FOK0083	0	26	1
23.3948	26.7869	FOK0084	0	34	2
23.6042	19.5614	FOK0086	1	31	2
24.2408	25.3777	FOK0087	0	43	1
22.8331	33.3922	FOK0088	1	46	2
23.1312	19.0558	FOK0089	0	33	2
22.8334	20	FOK0090	0	33	2
22.978	24.3107	FOK0093	0	45	2
23.9681	29.4339	FOK0094	1	57	2
23.9993	21.0406	FOK0098	0	27	2
22.1303	25.4603	FOK0099	1	31	2
22.7012	22.6582	FOK0101	0	35	2
23.6042	24.0525	FOK0103	0	26	1
23.6042	21.4844	FOK0104	0	41	2
23.8982	21.1932	FOK0106	0	23	2
23.7044	22.7915	FOK0107	0	33	2
22.9168	19.0363	FOK0109	0	28	2
24.3484	25.2015	FOK0111	0	34	2
23.2427	26.7304	FOK0112	0	28	1
23.5748	24.2667	FOK0113	1	26	1
23.6042	22.9685	FOK0115	1	23	2
23.0213	20.2134	FOK0116	0	44	2
23.954	24.7856	FOK0118	0	34	1
22.7965	22.3269	FOK0120	0	23	1
22.3844	26.952	FOK0122	0	23	2
23.4827	17.9989	FOK0123	1	22	2
23.6042	31.7049	FOK0124	1	20	2
22.6204	28.7635	FOK0130	1	21	2
22.7249	24.9036	FOK0131	0	28	2
22.5929	19.4744	FOK0132	0	22	2
24.4582	21.5082	FOK0133	0	20	1
24.1202	28.37	FOK0135	1	27	2
23.831	20.3122	FOK0136	1	28	2
22.4271	22.1081	FOK0137	0	28	2
22.4112	22.5127	FOK0138	1	29	2
23.6042	22.5451	FOK0139	0	32	2
22.4431	24.2388	FOK0140	0	26	2
22.1569	21.6049	FOK0141	0	23	2
25.2126	25.3099	FOK0142	0	34	2
22.6892	21.762	FOK0143	0	24	2
23.4894	33.0351	FOK0144	1	34	2
22.8064	18.5441	FOK0146	0	23	2
24.076	25.124	FOK0147	0	24	2
24.5816	23.2053	FOK0148	1	21	1
23.5431	23.0889	FOK0150	0	20	2
23.6042	21.1073	FOK0151	0	51	2
23.6042	25.829	FOK0152	1	34	2
25.1727	23.1621	FOK0155	0	30	1
24.623	20.2179	FOK0156	0	32	1
26.3033	23.1009	FOK0158	0	63	2
25.1364	27.8604	FOK0159	0	34	2
27.4404	37.6636	FOR0008	1	38	2
24.5988	27.9049	FOR0014	1	44	1
24.0364	20.7292	FOR0015	0	31	1
25.841	21.9722	FOR0016	1	32	1
24.3001	21.3839	FOR0018	1	39	2
24.4131	23.173	FOR0021	1	33	1
24.9227	20.794	FOR0022	1	34	2
26.7609	30.1783	FOR0023	1	22	2
24.6832	21.1916	FOR0025	1	36	1
23.3299	32.2485	FOR0028	1	35	2
23.7878	27.7344	FOR0029	1	53	2
23.3253	23.6377	FOR0032	1	23	1
23.4594	22.9496	FOR0035	1	46	1
24.0785	21.6072	FOR0036	1	55	2
24.66	22.9769	FOR0039	1	36	1
23.9349	23.8486	FOR0041	0	53	1
22.3389	18.5956	FOR0042	1	31	2
23.7064	27.4729	FOR0043	1	45	1
23.7197	19.1453	FOR0046	1	50	2
24.3939	25.0383	FOR0050	1	65	1
23.6254	28.0151	FOR0063	1	62	2
23.6042	23.218	FOR0066	1	50	2
23.1548	21.8336	FOR0068	1	21	2
22.8479	21.0828	FOR0070	1	31	1
23.7285	23.0071	FOR0071	1	36	2
23.6042	28.279	FOR0073	1	42	1
23.7858	22.9453	FOR0075	1	39	1
22.5706	24.8762	FOR0080	1	28	1
22.8441	22.1367	FOR0083	1	25	2
22.894	23.0642	FOR0087	1	30	1
24.3168	21.7503	FOR0091	1	60	2
22.4267	21.8463	FOR0092	1	44	2
23.6042	18.9188	FOR0096	1	23	1

## Sheet: Data_Figure_4B
BMIact_permdemo	BMIconn_permdemo	BMIboth_permdemo	BMIact_boot	BMIconn_boot	BMIboth_boot
0.0434679	-0.00709192	0.0220638	0.104002	-0.00944331	-0.00940634
-0.0519373	-0.025692	-0.0874774	0.0354843	-0.0150486	-0.0098076
0.0040841	-0.0509261	-0.0132818	0.0464848	-0.0111692	-0.0116009
0.0172382	0.0140708	0.0054897	0.0843742	-0.0127507	-0.0098076
-0.0537341	-0.00891644	-0.0481089	0.0980275	-0.0146221	-0.00940634
-0.0453025	0.0606543	-0.0326133	0.0524541	-0.0114611	-0.0116009
0.0024006	0.0115144	-0.01458	0.0914905	-0.0163272	-0.0126654
-0.0774793	0.000792066	-0.0340597	0.0875416	-0.0125533	-0.0105974
0.0456392	-0.0374996	0.0298026	0.101282	-0.00918319	-0.0116009
0.000518699	0.0068633	-0.0134473	0.0887465	-0.00689614	-0.0105974
-0.0542193	-0.00829736	-0.00618794	0.10222	-0.0131823	-0.00940634
-0.0318419	-0.00317081	-0.0197384	0.0305477	-0.0106402	-0.0123291
-0.0480665	-0.0225508	-0.0523042	0.0479316	-0.0211698	-0.0126654
0.0174857	-0.0300006	0.0130179	0.0803403	-0.0125149	-0.00940634
-0.0132049	-0.028616	-0.0178185	0.0787591	-0.0212016	-0.0105974
0.00398074	-0.000399021	0.00755665	0.0497372	-0.0212554	-0.0105974
-0.00430816	-0.0110076	-0.00245143	0.0742684	0.00354424	-0.00940634
0.0226373	-0.0336594	-0.00448377	0.0903439	0.00503575	-0.0116009
0.00380296	-0.0175656	-0.00433239	0.0652252	-0.0144266	-0.0098076
-0.0128564	-0.0256438	-0.0313434	0.0994136	-0.00706411	-0.0116009
-0.0270779	-0.0271483	-0.0200442	NaN	NaN	NaN
0.0197728	0.0108779	0.0145739	NaN	NaN	NaN
0.00722642	0.0120463	-0.000665991	NaN	NaN	NaN
0.0115939	0.0109263	0.00537721	NaN	NaN	NaN
0.00992287	0.0111612	0.00472974	NaN	NaN	NaN
-0.00219827	0.0101344	0.00100974	NaN	NaN	NaN
0.016559	0.00127357	0.00661703	NaN	NaN	NaN
-0.0204376	-0.0322844	-0.0162096	NaN	NaN	NaN
-0.00587131	-0.0133123	-0.012841	NaN	NaN	NaN
-0.0024365	0.00109517	0.000637802	NaN	NaN	NaN
-0.0162406	0.0615355	-0.0133148	NaN	NaN	NaN
-0.0183813	-0.0345699	-0.0238062	NaN	NaN	NaN
0.0176062	0.0048427	0.0160382	NaN	NaN	NaN
0.0113467	0.0131004	0.00617724	NaN	NaN	NaN
0.00752168	0.015395	-0.00112275	NaN	NaN	NaN
-0.0187567	0.00747786	-0.0201575	NaN	NaN	NaN
0.0516829	0.0307226	0.0533193	NaN	NaN	NaN
-0.0222205	0.00340999	-0.026119	NaN	NaN	NaN
-0.0243553	0.0198943	-0.00756229	NaN	NaN	NaN
0.0191775	0.0105037	0.001446	NaN	NaN	NaN
-0.030573	-0.000454774	-0.0117367	NaN	NaN	NaN
-0.033597	0.00368247	-0.0247959	NaN	NaN	NaN
-0.00666292	0.015931	-0.0149977	NaN	NaN	NaN
-0.00496558	-0.000517543	-0.0185521	NaN	NaN	NaN
-0.00378	-0.0235594	-0.00920077	NaN	NaN	NaN
0.0225529	-0.0115993	-0.0220956	NaN	NaN	NaN
-0.0168798	-0.0163327	-0.00975651	NaN	NaN	NaN
-0.0408164	-0.00853584	-0.0325485	NaN	NaN	NaN
0.0146974	0.0104422	0.00441014	NaN	NaN	NaN
-0.00105024	0.0504932	0.0195926	NaN	NaN	NaN
-0.00170588	0.0266373	0.023839	NaN	NaN	NaN
0.0575031	-0.0167413	0.0599019	NaN	NaN	NaN
-0.00927693	-0.00243043	-0.0231271	NaN	NaN	NaN
-0.0184533	-0.00150854	-0.0366748	NaN	NaN	NaN
-0.00681033	0.0133558	-0.0425858	NaN	NaN	NaN
0.00195818	-0.00465544	-0.00156551	NaN	NaN	NaN
0.005206	-0.00569391	-0.00165118	NaN	NaN	NaN
-0.0583649	0.0568814	-0.00264069	NaN	NaN	NaN
-0.0201469	-0.0153707	8.27435e-05	NaN	NaN	NaN
0.0571056	0.0179003	0.0430034	NaN	NaN	NaN
-0.0240958	0.00883531	-0.000151855	NaN	NaN	NaN
-0.0266852	0.00323307	-0.101829	NaN	NaN	NaN
-0.0255299	-0.0788474	-0.0569572	NaN	NaN	NaN
-0.00964528	0.00979419	-0.0185029	NaN	NaN	NaN
-0.0206894	-0.0085743	-0.0406738	NaN	NaN	NaN
-0.00964166	-0.0105252	-0.0132969	NaN	NaN	NaN
-0.00426607	0.141705	0.127917	NaN	NaN	NaN
0.0132613	0.0178968	0.00562906	NaN	NaN	NaN
-0.0859698	-0.0346013	-0.0824425	NaN	NaN	NaN
-0.0426146	0.0268875	-0.00796132	NaN	NaN	NaN
-0.00792531	0.0329838	-0.00279719	NaN	NaN	NaN
0.00498836	0.0016712	0.0105917	NaN	NaN	NaN
0.00329307	0.00625382	0.000811695	NaN	NaN	NaN
-0.018599	0.00818605	-0.020509	NaN	NaN	NaN
-0.0517486	0.00911061	-0.00186451	NaN	NaN	NaN
0.00018818	0.00435061	-0.00141989	NaN	NaN	NaN
-0.0152149	-0.000987916	-0.0168926	NaN	NaN	NaN
-0.00146382	0.0117365	0.00746265	NaN	NaN	NaN
0.0171121	-0.0208507	-0.00643326	NaN	NaN	NaN
0.00851813	0.0101683	0.00721504	NaN	NaN	NaN
-0.0186974	-0.0633874	-0.0315766	NaN	NaN	NaN
-0.00999635	-0.00665121	-0.0135535	NaN	NaN	NaN
0.00578532	0.0232401	-0.00542725	NaN	NaN	NaN
0.0149475	-0.00144086	0.00410123	NaN	NaN	NaN
-0.0303033	-0.00570665	-0.0103095	NaN	NaN	NaN
-0.00761234	-0.00779558	-0.0108257	NaN	NaN	NaN
-0.0139062	-0.0174192	-0.023728	NaN	NaN	NaN
0.00423575	0.0493913	0.0148015	NaN	NaN	NaN
-0.0523349	0.0254225	-0.0292156	NaN	NaN	NaN
-0.0211523	-0.00526899	-0.0237063	NaN	NaN	NaN
0.0147349	-0.000961041	0.0152225	NaN	NaN	NaN
-0.0646789	-0.0574301	-0.0604167	NaN	NaN	NaN
0.0124993	-0.0674049	-0.0505962	NaN	NaN	NaN
-0.0361648	-0.0369495	-0.0353176	NaN	NaN	NaN
0.00064021	0.0568573	0.015914	NaN	NaN	NaN
-0.000531995	-0.00827725	-0.00451903	NaN	NaN	NaN
-0.0133518	0.0237094	0.00158111	NaN	NaN	NaN
0.0144966	0.0155492	0.0164439	NaN	NaN	NaN
0.0303007	-0.00519225	0.010171	NaN	NaN	NaN
0.0203121	0.0314074	0.0303547	NaN	NaN	NaN
0.00976347	-0.0102941	-0.00354466	NaN	NaN	NaN
0.0296462	0.00787112	0.0058536	NaN	NaN	NaN
0.00410847	0.0209785	0.003404	NaN	NaN	NaN
0.0180152	0.0194323	0.0287058	NaN	NaN	NaN
-0.023405	0.0185492	0.00111299	NaN	NaN	NaN
0.0861053	-0.000785981	0.029473	NaN	NaN	NaN
0.0165894	-0.00442307	-0.00209678	NaN	NaN	NaN
0.0204935	0.0198081	0.0189447	NaN	NaN	NaN
-0.000831543	0.017616	-0.016566	NaN	NaN	NaN
-0.00143192	0.0155671	2.11621e-05	NaN	NaN	NaN
0.00576657	0.0133011	0.00532623	NaN	NaN	NaN
-0.00796823	-0.020617	-0.01851	NaN	NaN	NaN
-0.00864648	0.0452782	0.00148285	NaN	NaN	NaN
-0.0151688	-0.0165704	-0.0285713	NaN	NaN	NaN
0.0187227	0.012492	-0.0193584	NaN	NaN	NaN
-0.01419	0.000684036	-0.00298161	NaN	NaN	NaN
0.00448084	-0.00947805	-0.00205031	NaN	NaN	NaN
-0.0200113	-0.0199081	-0.0269768	NaN	NaN	NaN
0.0116795	-0.0280958	-0.0737924	NaN	NaN	NaN
0.0111751	0.0160199	0.00799189	NaN	NaN	NaN
-0.0156377	0.0181063	-0.0116346	NaN	NaN	NaN
-0.0105554	0.0086711	-0.012482	NaN	NaN	NaN
0.0257058	-0.00212269	-0.00731358	NaN	NaN	NaN
0.0410601	-0.0168462	-0.0260527	NaN	NaN	NaN
0.00216731	0.0111643	-0.00566302	NaN	NaN	NaN
0.01678	-0.0177746	-0.0242576	NaN	NaN	NaN
-0.00169142	0.0400709	0.0196586	NaN	NaN	NaN
0.0404399	-0.0129988	0.0227473	NaN	NaN	NaN
-0.0155237	0.033951	-0.00142737	NaN	NaN	NaN
-0.029975	-0.0279834	-0.0245247	NaN	NaN	NaN
-0.00782699	0.0266228	0.0207239	NaN	NaN	NaN
0.0156768	-0.00790521	0.00152826	NaN	NaN	NaN
-0.0345057	-0.0131582	-0.0608018	NaN	NaN	NaN
-0.00450528	0.00095522	-0.0139411	NaN	NaN	NaN
-0.00782206	0.0137709	-0.0158483	NaN	NaN	NaN
0.00286482	-0.0653986	-0.0765287	NaN	NaN	NaN
-0.0203985	0.0165437	-0.00592292	NaN	NaN	NaN
0.00106884	0.0529892	0.0016882	NaN	NaN	NaN
-0.0110624	-0.0041737	-0.0201695	NaN	NaN	NaN
0.0218026	0.00834719	0.0363279	NaN	NaN	NaN
-0.0052528	0.00545755	-0.00441831	NaN	NaN	NaN
-0.00878007	-0.0029458	-0.0141085	NaN	NaN	NaN
-0.0151663	0.0332811	-0.0617755	NaN	NaN	NaN
-0.0249814	0.0077928	-0.0047833	NaN	NaN	NaN
0.00287804	0.0264164	-0.0166363	NaN	NaN	NaN
-0.0170108	-0.00586178	0.00258243	NaN	NaN	NaN
-0.0269432	-0.0117174	-0.0219481	NaN	NaN	NaN
0.00758651	0.0144195	0.00442624	NaN	NaN	NaN
-0.00291356	0.0191959	0.000748224	NaN	NaN	NaN
-0.012641	-0.0198133	-0.00278068	NaN	NaN	NaN
-0.00975979	0.0167228	0.00876304	NaN	NaN	NaN
-0.0233678	0.0214918	-0.0127514	NaN	NaN	NaN
0.0177398	0.0270538	0.00940523	NaN	NaN	NaN
0.0401789	0.0328185	0.0391642	NaN	NaN	NaN
-5.62896e-05	-0.00684631	-0.0153849	NaN	NaN	NaN
-0.00927128	0.00154007	-0.0130223	NaN	NaN	NaN
0.0706119	0.0133194	0.062471	NaN	NaN	NaN
0.0025315	0.00783504	-0.00705618	NaN	NaN	NaN
0.0169423	0.0143243	0.0142018	NaN	NaN	NaN
0.0100691	0.0107221	-0.00225881	NaN	NaN	NaN
0.0164001	0.0367056	0.0164637	NaN	NaN	NaN
0.0219353	0.0392963	0.0241785	NaN	NaN	NaN
-0.00686895	-0.034657	-0.0299026	NaN	NaN	NaN
0.125727	0.00529363	0.141072	NaN	NaN	NaN
0.0749295	0.0293655	0.0663451	NaN	NaN	NaN
0.0461503	0.0250509	0.0365893	NaN	NaN	NaN
0.00311815	0.0118825	5.58999e-05	NaN	NaN	NaN
-0.00165089	-0.00917127	-0.00406344	NaN	NaN	NaN
0.0181438	-0.00228389	-0.00748875	NaN	NaN	NaN
-0.000475819	0.00297939	0.00555786	NaN	NaN	NaN
0.00550204	-0.000349716	-0.023617	NaN	NaN	NaN
-0.0013462	0.0198452	-0.00485093	NaN	NaN	NaN
0.0180519	-0.0129201	0.0218298	NaN	NaN	NaN
-4.42755e-05	-0.0653696	-0.00808359	NaN	NaN	NaN
-0.00161204	0.00266965	0.00309623	NaN	NaN	NaN
0.0226156	-0.0355717	-0.000991649	NaN	NaN	NaN
-0.0346615	0.0179731	-0.0196965	NaN	NaN	NaN
-0.00877404	-0.00730583	-3.72051e-05	NaN	NaN	NaN
0.00197525	-0.0131365	-0.00290734	NaN	NaN	NaN
0.034299	0.0112456	0.0315012	NaN	NaN	NaN
0.0273933	-0.0125889	0.0147004	NaN	NaN	NaN
0.0359529	0.0195671	0.0483198	NaN	NaN	NaN
0.00243748	0.013823	-0.00744319	NaN	NaN	NaN
-0.0183129	0.00245565	-0.0137483	NaN	NaN	NaN
-0.0141741	0.00779667	-0.0132822	NaN	NaN	NaN
0.0132306	0.00924842	-0.00470893	NaN	NaN	NaN
-0.0223246	0.0090403	-0.0150806	NaN	NaN	NaN
0.020435	0.00695227	0.0101861	NaN	NaN	NaN
0.00581605	-0.0111358	0.0151183	NaN	NaN	NaN
-0.00152466	-0.0230219	0.00972484	NaN	NaN	NaN
-0.00875913	0.0105422	-0.0200324	NaN	NaN	NaN
-0.0133706	0.0168205	-0.0142324	NaN	NaN	NaN
0.0148858	0.0119726	0.0145541	NaN	NaN	NaN
-0.0610827	-0.00142438	-0.00772507	NaN	NaN	NaN
0.0138858	0.00736319	0.00825819	NaN	NaN	NaN
-0.0596574	-0.0470628	-0.0201966	NaN	NaN	NaN
-0.040419	-0.0106637	-0.035365	NaN	NaN	NaN
0.0265982	-0.0331442	0.00077348	NaN	NaN	NaN
0.0183427	0.00804376	-0.00662715	NaN	NaN	NaN
0.038214	0.0016011	0.0540914	NaN	NaN	NaN
-0.00491261	-0.00674535	0.0211006	NaN	NaN	NaN
0.00767582	-0.0166072	-0.00351449	NaN	NaN	NaN
-0.0146375	-0.00512946	0.00167911	NaN	NaN	NaN
0.00408306	0.0181917	0.0424372	NaN	NaN	NaN
-0.0122343	-0.0176299	0.00650149	NaN	NaN	NaN
0.00986777	0.0245673	-0.0103292	NaN	NaN	NaN
-0.0012091	-0.0244545	0.00298187	NaN	NaN	NaN
0.00867307	-0.0121892	-0.0191204	NaN	NaN	NaN
-0.0525734	0.0108147	-0.0194689	NaN	NaN	NaN
0.0347368	0.00742316	0.0360918	NaN	NaN	NaN
0.0221291	0.0406325	0.0241883	NaN	NaN	NaN
-0.0290552	-0.0230265	-0.0242945	NaN	NaN	NaN
0.0170043	-0.0123077	0.0111152	NaN	NaN	NaN
-0.0113039	0.0383278	0.0791638	NaN	NaN	NaN
0.00337824	-0.0337598	-0.021628	NaN	NaN	NaN
0.010262	0.0280122	0.00912387	NaN	NaN	NaN
0.00649044	-0.00277995	0.00900294	NaN	NaN	NaN
0.0263731	0.017679	0.0383736	NaN	NaN	NaN
0.01695	0.0127842	0.0174757	NaN	NaN	NaN
0.00299304	0.00865554	0.00376701	NaN	NaN	NaN
0.00641563	-0.00786711	0.00283175	NaN	NaN	NaN
0.0177244	0.0131175	0.0177381	NaN	NaN	NaN
0.00150309	-0.0244946	0.0219674	NaN	NaN	NaN
0.0055465	0.0204158	0.000773089	NaN	NaN	NaN
-0.0301109	0.0104052	-0.0249292	NaN	NaN	NaN
-0.0510413	-0.0107727	-0.052851	NaN	NaN	NaN
-0.0133473	0.0231413	-0.0265605	NaN	NaN	NaN
-0.0255744	-0.0156077	-0.00935835	NaN	NaN	NaN
-0.00859408	-0.0146241	-0.0196526	NaN	NaN	NaN
0.00203844	0.0422998	0.00934404	NaN	NaN	NaN
0.00218264	0.0126862	-0.000267529	NaN	NaN	NaN
0.0105987	0.0176567	0.010602	NaN	NaN	NaN
-0.00903687	-0.0270335	0.00765251	NaN	NaN	NaN
-0.0170814	-0.00352041	-0.0169172	NaN	NaN	NaN
-0.00619005	0.00511167	-0.00524866	NaN	NaN	NaN
-0.0114139	0.0178202	-0.01461	NaN	NaN	NaN
-0.0127245	-0.0142834	-0.0120564	NaN	NaN	NaN
0.00899902	-0.0209323	0.0101464	NaN	NaN	NaN
-0.0227564	0.0238892	-0.00862101	NaN	NaN	NaN
0.00841399	0.00197569	0.00788021	NaN	NaN	NaN
0.00696324	0.00714622	0.00374523	NaN	NaN	NaN
-0.0414833	-0.010467	-0.00558029	NaN	NaN	NaN
0.0184511	0.0420074	0.00148127	NaN	NaN	NaN
-0.00209527	-0.00175632	-0.00570969	NaN	NaN	NaN
-0.0113541	-0.0107704	0.0124404	NaN	NaN	NaN
0.00448252	0.00414657	-0.0123339	NaN	NaN	NaN
-0.0172378	-0.00747484	-0.05998	NaN	NaN	NaN
-0.0319952	-0.0103632	-0.0194997	NaN	NaN	NaN
0.0033636	-0.0223414	-0.0194449	NaN	NaN	NaN
-0.00577798	-0.0477346	-0.00622805	NaN	NaN	NaN
0.0103783	0.010743	0.00288004	NaN	NaN	NaN
-0.00077317	-0.00906647	0.000281579	NaN	NaN	NaN
-0.00392052	-0.0110859	-0.00378744	NaN	NaN	NaN
-0.0212564	-0.013088	-0.0415834	NaN	NaN	NaN
-0.00314983	-0.0562233	-0.0291522	NaN	NaN	NaN
0.036907	-0.0186933	-0.0249004	NaN	NaN	NaN
0.00431187	-0.0136854	-0.0360629	NaN	NaN	NaN
0.0103086	-0.00683876	0.00412884	NaN	NaN	NaN
-0.0692394	-0.0204304	-0.0193726	NaN	NaN	NaN
-0.017883	-0.011261	-0.0133185	NaN	NaN	NaN
0.00456488	-0.00382602	-0.0109709	NaN	NaN	NaN
-0.0352989	0.00407606	0.00629185	NaN	NaN	NaN
0.00855544	0.014922	0.0142547	NaN	NaN	NaN
-0.0605648	-0.0458182	-0.0324343	NaN	NaN	NaN
0.0077492	-0.00454935	-0.0471589	NaN	NaN	NaN
-0.0285481	-0.0331787	-0.0433382	NaN	NaN	NaN
0.00425289	0.0190294	-0.00700737	NaN	NaN	NaN
-0.0104987	0.038066	-0.0194778	NaN	NaN	NaN
0.0198825	-0.00319392	0.00918787	NaN	NaN	NaN
-0.0758172	0.000916602	-0.0637095	NaN	NaN	NaN
0.0666488	0.0177817	0.067232	NaN	NaN	NaN
-0.02403	-0.00736267	-0.00627619	NaN	NaN	NaN
0.00884284	-0.0421679	0.00485552	NaN	NaN	NaN
0.00888136	-0.00442065	-0.00850987	NaN	NaN	NaN
0.0155149	-0.0197147	0.0119227	NaN	NaN	NaN
-0.00296389	-0.0307944	-0.000467264	NaN	NaN	NaN
-0.00423905	0.0210658	-0.00310298	NaN	NaN	NaN
-0.0107693	0.0224496	-0.0214712	NaN	NaN	NaN
-0.00262854	-0.0176562	-0.0793725	NaN	NaN	NaN
0.0304017	0.032252	-0.00129964	NaN	NaN	NaN
0.0104832	0.0123972	0.0124411	NaN	NaN	NaN
0.0405639	-0.0095918	0.0130961	NaN	NaN	NaN
-0.0141371	-0.0136581	-0.00895272	NaN	NaN	NaN
0.00289639	0.0242429	0.00771896	NaN	NaN	NaN
-0.0191928	-0.0129554	-0.0213539	NaN	NaN	NaN
0.0143762	0.0231428	0.012027	NaN	NaN	NaN
-0.00962643	-0.0261548	-0.0038	NaN	NaN	NaN
0.00124674	-0.00308808	-0.00767739	NaN	NaN	NaN
0.0215486	-0.0344005	0.00614509	NaN	NaN	NaN
0.0079137	-0.00668144	-0.00781004	NaN	NaN	NaN
-0.0227696	0.0282427	-0.0506632	NaN	NaN	NaN
0.0389043	-0.00172683	-0.02115	NaN	NaN	NaN
0.00162777	0.0273669	0.0292604	NaN	NaN	NaN
-0.0350757	-0.0388629	0.00424658	NaN	NaN	NaN
0.0502623	0.00109739	0.0161792	NaN	NaN	NaN
-0.0124066	0.0123761	-0.0121479	NaN	NaN	NaN
-0.000807354	-0.00256494	-0.00817809	NaN	NaN	NaN
-0.0203439	-0.0511135	-0.0146486	NaN	NaN	NaN
0.0155333	0.0134707	0.00755257	NaN	NaN	NaN
-0.0059794	-0.0401881	-0.0176961	NaN	NaN	NaN
0.00328037	-0.00695634	-0.000598621	NaN	NaN	NaN
-0.0218508	-0.0407578	-0.0295199	NaN	NaN	NaN
-0.0290469	0.0409353	0.00328382	NaN	NaN	NaN
-0.0103869	0.000885786	-0.0168853	NaN	NaN	NaN
0.00026463	-0.0177172	-0.0116243	NaN	NaN	NaN
0.0223446	0.0227917	0.0156164	NaN	NaN	NaN
-0.00241554	0.00724349	0.00239519	NaN	NaN	NaN
0.0282357	-0.00778489	-0.00154432	NaN	NaN	NaN
0.00628662	0.00678126	-0.0120752	NaN	NaN	NaN
-0.0112481	0.0157062	-0.0153826	NaN	NaN	NaN
-0.00944403	-0.00368568	-0.00413448	NaN	NaN	NaN
-0.0284716	0.0038995	-0.0330631	NaN	NaN	NaN
-0.00264579	-0.0325925	0.00360228	NaN	NaN	NaN
0.00509752	0.0563092	0.024609	NaN	NaN	NaN
0.00734764	0.0234266	0.00788225	NaN	NaN	NaN
-0.0121149	0.00895959	-0.00320583	NaN	NaN	NaN
0.0539036	0.0272069	0.039616	NaN	NaN	NaN
0.00333095	0.0066808	-0.0396322	NaN	NaN	NaN
-0.0117916	-0.00232065	-0.00914194	NaN	NaN	NaN
-0.0356064	-0.014728	0.00247494	NaN	NaN	NaN
0.0742324	0.0454196	0.0727184	NaN	NaN	NaN
0.00353551	0.0017872	-0.034113	NaN	NaN	NaN
0.0079606	0.01373	-0.025787	NaN	NaN	NaN
-0.0210836	0.00795648	-0.022636	NaN	NaN	NaN
0.00876891	-0.00818644	0.0156865	NaN	NaN	NaN
0.00200102	-0.00328576	-0.00837121	NaN	NaN	NaN
0.00679279	0.0161584	0.00905342	NaN	NaN	NaN
-0.0326158	-0.0259094	-0.0420955	NaN	NaN	NaN
-0.00569498	0.00397237	-0.011118	NaN	NaN	NaN
0.0233487	0.00882533	0.0247537	NaN	NaN	NaN
-0.0396499	-0.0030148	-0.0321679	NaN	NaN	NaN
-0.020373	-0.0396132	-0.00790699	NaN	NaN	NaN
-0.0161261	0.00131827	-0.0159668	NaN	NaN	NaN
-0.00455034	0.00362705	-0.0208115	NaN	NaN	NaN
0.00333799	-0.032722	-0.0148875	NaN	NaN	NaN
-0.00458801	0.00381021	-0.0221608	NaN	NaN	NaN
0.0179322	-0.00383346	0.00914311	NaN	NaN	NaN
-0.000745999	0.00651745	-0.0179048	NaN	NaN	NaN
-0.00831293	0.029083	0.0141445	NaN	NaN	NaN
-0.0276784	0.00230102	0.0105569	NaN	NaN	NaN
0.0152152	-0.010268	0.0110616	NaN	NaN	NaN
0.0427787	-0.0227151	0.0255491	NaN	NaN	NaN
-0.0124895	-0.0426837	-0.0142025	NaN	NaN	NaN
-0.00520043	0.0278548	-0.0116142	NaN	NaN	NaN
-0.0139545	-0.032155	-0.0468599	NaN	NaN	NaN
-0.0087258	0.0140885	-0.0225482	NaN	NaN	NaN
-0.0107608	-0.014515	-0.0136264	NaN	NaN	NaN
0.00244116	0.0414514	0.01175	NaN	NaN	NaN
-0.0153682	0.0317649	0.0130844	NaN	NaN	NaN
0.00725306	0.00251908	0.00188453	NaN	NaN	NaN
-0.0212943	-0.0105898	-0.00923965	NaN	NaN	NaN
-0.0290297	-0.0419685	-0.0263477	NaN	NaN	NaN
-0.0286221	-0.0303535	-0.0468398	NaN	NaN	NaN
-0.0162625	-0.0172548	-0.00796434	NaN	NaN	NaN
-0.00544086	0.00086793	-0.00324209	NaN	NaN	NaN
-0.0014964	0.0041983	0.000898164	NaN	NaN	NaN
-0.0218094	0.0716812	0.0299252	NaN	NaN	NaN
-0.0103056	-0.00180083	-0.00844294	NaN	NaN	NaN
-0.00339063	0.00488184	-0.00322636	NaN	NaN	NaN
0.00131149	0.00684922	0.00386811	NaN	NaN	NaN
-0.0117346	0.00247292	-0.00359495	NaN	NaN	NaN
-0.0181967	-0.0100555	-0.0375071	NaN	NaN	NaN
-0.00846769	0.0110899	-0.00894653	NaN	NaN	NaN
0.0266119	0.0115271	0.0302755	NaN	NaN	NaN
-0.00699109	0.0239112	0.00334307	NaN	NaN	NaN
0.0523232	-0.0187933	0.0324223	NaN	NaN	NaN
-0.00825796	-0.00313657	-0.00336174	NaN	NaN	NaN
-0.0210276	-0.00422969	-0.01739	NaN	NaN	NaN
0.0818163	-0.0314501	0.0579402	NaN	NaN	NaN
-0.00356101	0.00413986	-0.00703029	NaN	NaN	NaN
-0.00395535	0.000772173	-0.00401204	NaN	NaN	NaN
0.0157952	0.00396914	0.0281014	NaN	NaN	NaN
0.0114023	-0.0148236	0.0126166	NaN	NaN	NaN
0.0371217	-0.00501748	0.0242089	NaN	NaN	NaN
-0.00462326	0.000769769	-0.00543552	NaN	NaN	NaN
-0.0239979	-0.000130747	-0.0225589	NaN	NaN	NaN
-0.03642	-9.96261e-05	-0.0295514	NaN	NaN	NaN
-0.0237511	0.0105554	-0.0189295	NaN	NaN	NaN
0.0135089	0.0272349	-0.00242775	NaN	NaN	NaN
-0.0665882	0.00735121	-0.0466698	NaN	NaN	NaN
0.00521599	0.0178152	-0.0385338	NaN	NaN	NaN
-0.0183574	0.0173642	-0.0293051	NaN	NaN	NaN
-0.0351738	0.0142086	-0.0469508	NaN	NaN	NaN
-0.00883722	-0.014291	-0.0281467	NaN	NaN	NaN
0.0278464	-0.00813099	0.0434067	NaN	NaN	NaN
0.0360029	0.0647994	0.0429306	NaN	NaN	NaN
0.0107455	0.00114776	-0.00314795	NaN	NaN	NaN
-0.00148437	0.00276415	0.000814897	NaN	NaN	NaN
0.0348926	-0.0127533	-0.0452957	NaN	NaN	NaN
-0.0209517	-0.00576514	-0.00729615	NaN	NaN	NaN
0.00608482	0.00313579	-0.0115442	NaN	NaN	NaN
-0.00490247	0.00280246	-0.0132802	NaN	NaN	NaN
-0.010514	-0.00827876	-0.00929853	NaN	NaN	NaN
-0.0123391	0.00850868	-0.0138913	NaN	NaN	NaN
-0.00950454	0.015645	-0.00923444	NaN	NaN	NaN
0.00438809	0.00198433	-0.0011634	NaN	NaN	NaN
-0.0106969	-0.0272811	0.00341299	NaN	NaN	NaN
-0.00951177	0.0037639	0.014529	NaN	NaN	NaN
-0.000346636	-0.00202095	-0.000278956	NaN	NaN	NaN
0.0732553	-0.0130956	0.0618709	NaN	NaN	NaN
0.00568565	0.00117238	0.00754021	NaN	NaN	NaN
0.00691032	0.0141295	-0.00990149	NaN	NaN	NaN
0.0554054	-0.00505209	0.0264722	NaN	NaN	NaN
0.0438313	-0.0290654	0.035384	NaN	NaN	NaN
0.0146708	0.00686415	-0.00417297	NaN	NaN	NaN
0.0409027	0.00837763	0.0521632	NaN	NaN	NaN
0.0258633	-0.0209696	0.00977979	NaN	NaN	NaN
0.00685056	0.00538586	-0.00870613	NaN	NaN	NaN
-0.00735612	0.00587732	-0.0184798	NaN	NaN	NaN
-0.0243916	-0.0109703	-0.0369275	NaN	NaN	NaN
-0.0583653	-0.0416071	-0.0160108	NaN	NaN	NaN
0.00105207	0.00567839	-0.000576909	NaN	NaN	NaN
0.032994	0.0133472	0.00522366	NaN	NaN	NaN
-0.0318279	-0.00234494	-0.0352592	NaN	NaN	NaN
-0.0051982	0.0397097	0.032354	NaN	NaN	NaN
-0.000360445	-0.00682131	-0.000174795	NaN	NaN	NaN
0.00669081	0.00100165	-0.00139333	NaN	NaN	NaN
0.0254795	0.00464025	-0.00800808	NaN	NaN	NaN
0.0573887	0.0212842	0.053354	NaN	NaN	NaN
-0.0379595	-0.0297831	-0.0320338	NaN	NaN	NaN
-0.0578893	0.00252932	-0.0319562	NaN	NaN	NaN
-0.03476	0.0120045	-0.0434103	NaN	NaN	NaN
-0.0104164	-0.0154638	-0.00245275	NaN	NaN	NaN
-0.00898413	0.0255259	-0.00527939	NaN	NaN	NaN
-0.0151715	-0.00660424	-0.0322058	NaN	NaN	NaN
0.00170088	-0.0156369	-0.00545374	NaN	NaN	NaN
-0.010566	0.00337638	-0.0260495	NaN	NaN	NaN
-0.027577	2.20351e-05	-0.0327842	NaN	NaN	NaN
-0.010874	-0.0358347	-0.039333	NaN	NaN	NaN
0.00683432	-0.0253402	-0.00404912	NaN	NaN	NaN
0.0120679	0.0205741	0.00844	NaN	NaN	NaN
0.00426525	0.0049016	-0.000210882	NaN	NaN	NaN
0.00458605	0.0712494	-0.00741238	NaN	NaN	NaN
0.00748018	0.0252293	-0.00710925	NaN	NaN	NaN
-0.000362257	0.0155212	-0.000925292	NaN	NaN	NaN
-0.0268427	0.0118574	-0.0299574	NaN	NaN	NaN
-0.0549948	-0.0372153	-0.0038192	NaN	NaN	NaN
-0.0066553	0.00493637	0.00429991	NaN	NaN	NaN
0.0117268	0.00143363	0.0034637	NaN	NaN	NaN
-0.0444873	-0.0451141	-0.0728279	NaN	NaN	NaN
-0.0256778	0.0038588	-0.0335477	NaN	NaN	NaN
-0.0315622	0.0463487	-0.00776096	NaN	NaN	NaN
-0.0337096	-0.0800711	-0.0391433	NaN	NaN	NaN
0.00260937	0.0162792	0.00342105	NaN	NaN	NaN
-0.0119085	-0.0188809	-0.0409094	NaN	NaN	NaN
0.00420336	-0.0228613	-0.0201468	NaN	NaN	NaN
-0.00812363	0.00591821	-0.0366337	NaN	NaN	NaN
-0.0118242	0.0160351	-0.0226135	NaN	NaN	NaN
-0.0102559	0.0144421	-0.0110081	NaN	NaN	NaN
-0.0106779	-0.0113542	-0.00542949	NaN	NaN	NaN
-0.00427267	0.00999085	0.00717533	NaN	NaN	NaN
0.00448417	0.0195537	-0.00071486	NaN	NaN	NaN
-0.0096325	0.00467629	-0.00297338	NaN	NaN	NaN
-0.00746619	0.0050408	-0.0101392	NaN	NaN	NaN
-0.00592811	0.0211657	0.00803826	NaN	NaN	NaN
0.0305335	0.0104745	0.0328296	NaN	NaN	NaN
0.0139467	-0.00403915	-0.00512763	NaN	NaN	NaN
-0.0117267	0.00230717	-0.00733903	NaN	NaN	NaN
0.00723904	-0.0472813	-0.0251239	NaN	NaN	NaN
-0.0133372	0.0016197	-0.0201667	NaN	NaN	NaN
-0.00854435	-0.0401824	-0.0566899	NaN	NaN	NaN
0.0219737	0.0262149	0.0174072	NaN	NaN	NaN
0.0229006	0.00861207	0.00535266	NaN	NaN	NaN
0.0141991	0.00674853	0.0167332	NaN	NaN	NaN
0.0142806	-0.0138551	0.00710773	NaN	NaN	NaN
-0.0238952	-0.0135979	0.00179517	NaN	NaN	NaN
-0.00538327	0.017712	-0.0291842	NaN	NaN	NaN
0.00146549	0.000855259	0.00387139	NaN	NaN	NaN
-0.00189089	-0.0454788	-0.0035153	NaN	NaN	NaN
-0.0224745	0.0774904	0.0257291	NaN	NaN	NaN
0.0110259	0.0230572	0.0203283	NaN	NaN	NaN
0.00529977	-0.00761758	0.0214779	NaN	NaN	NaN
-0.0661441	-0.0252147	-0.0377085	NaN	NaN	NaN
-0.0387245	-0.0253071	-0.0243274	NaN	NaN	NaN
0.00134694	-0.00621595	-0.00572687	NaN	NaN	NaN
-0.0220471	0.00977463	-0.0176995	NaN	NaN	NaN
-0.00161561	-0.034526	-0.0142794	NaN	NaN	NaN
0.0229813	0.000549144	0.0173601	NaN	NaN	NaN
-0.0242255	-0.0285909	-0.00556834	NaN	NaN	NaN
-0.0399655	-0.0157461	-0.00231826	NaN	NaN	NaN
0.0134145	0.0279043	-0.0022077	NaN	NaN	NaN
-0.0505678	0.0051316	-0.0548969	NaN	NaN	NaN
-0.00202475	-0.00414328	-0.00505874	NaN	NaN	NaN
-0.0265277	-0.0114801	-0.0330525	NaN	NaN	NaN
-0.0122185	-0.016478	-0.0220717	NaN	NaN	NaN
-0.00503158	0.00727586	-0.0182215	NaN	NaN	NaN
0.00655887	-0.0459668	-0.00272016	NaN	NaN	NaN
-0.0185697	-0.00949098	-0.0261354	NaN	NaN	NaN
-0.0113631	-0.0379839	-0.0264495	NaN	NaN	NaN
0.0131862	0.00110791	0.0144718	NaN	NaN	NaN
0.0524966	0.0102736	0.0305433	NaN	NaN	NaN
0.00395011	0.0371893	-0.0132401	NaN	NaN	NaN
0.0310296	0.0964421	0.0681683	NaN	NaN	NaN
-0.00945043	0.0248881	0.00928745	NaN	NaN	NaN
0.00499836	0.000491834	0.00115916	NaN	NaN	NaN
-0.0208644	0.00662881	-0.0186058	NaN	NaN	NaN
-0.00237171	-0.00446305	-0.00172755	NaN	NaN	NaN
-0.00553946	-0.015656	-0.0126071	NaN	NaN	NaN
0.00325656	0.0217506	0.00672552	NaN	NaN	NaN
0.00878352	0.0348341	-0.0055923	NaN	NaN	NaN
-0.010229	0.0184136	-0.00121088	NaN	NaN	NaN
-0.00733612	-0.00212134	0.0160035	NaN	NaN	NaN
-0.0123564	0.00472904	-0.0189607	NaN	NaN	NaN
0.0376903	-0.0294699	0.0198724	NaN	NaN	NaN
0.016098	0.0156048	0.0168586	NaN	NaN	NaN
-0.0286584	0.000187695	-0.0217364	NaN	NaN	NaN
0.0589896	0.00630995	0.0238736	NaN	NaN	NaN
0.00956422	0.0793265	0.0239457	NaN	NaN	NaN
-0.0194077	-0.00725586	-0.00967369	NaN	NaN	NaN
-0.0236746	-0.00614117	0.00112675	NaN	NaN	NaN
-0.0378006	-0.0116095	-0.0362366	NaN	NaN	NaN
-0.0129324	0.00944224	-0.0124337	NaN	NaN	NaN
0.0134432	-0.00378565	-0.0055887	NaN	NaN	NaN
-0.0124077	0.00715607	-0.000412179	NaN	NaN	NaN
-0.0511945	0.0076769	-0.0298392	NaN	NaN	NaN
0.00706679	-0.00478268	-0.0104379	NaN	NaN	NaN
-0.0214618	-0.00317878	-0.0192095	NaN	NaN	NaN
-0.0317827	0.0393954	0.0153415	NaN	NaN	NaN
0.00763571	-0.00831316	-0.017045	NaN	NaN	NaN
-0.063454	-0.0348847	-0.00684115	NaN	NaN	NaN
-0.000692357	-0.0484993	-0.00963836	NaN	NaN	NaN
0.0313018	0.00275355	0.0433126	NaN	NaN	NaN
-0.00411207	0.0108995	0.00227899	NaN	NaN	NaN
0.00123994	0.0188213	0.00167577	NaN	NaN	NaN
0.016377	0.0173219	-0.00267031	NaN	NaN	NaN
0.0417056	-0.0144899	0.0193342	NaN	NaN	NaN
-0.016413	0.00227013	0.00263795	NaN	NaN	NaN
0.0340879	-0.0171298	0.0281914	NaN	NaN	NaN
-0.00749871	0.000141932	-0.00574923	NaN	NaN	NaN
-0.0563518	-0.0158598	-0.052363	NaN	NaN	NaN
-0.00665747	-0.0214278	-0.0177486	NaN	NaN	NaN
0.0162712	0.000212646	0.00680028	NaN	NaN	NaN
-0.00107131	0.00292337	-0.0188673	NaN	NaN	NaN
0.0189298	-0.0016143	0.0211992	NaN	NaN	NaN
-1.30369e-05	-0.0549814	-0.0782236	NaN	NaN	NaN
-0.00173699	-0.00480818	-0.0185165	NaN	NaN	NaN
0.0217904	0.0245975	0.0211356	NaN	NaN	NaN
0.0362621	0.0529821	0.0484878	NaN	NaN	NaN
0.0224409	-0.0219192	-0.0381446	NaN	NaN	NaN
-0.0510395	0.0201796	-0.0263091	NaN	NaN	NaN
0.0471794	0.0116699	0.0116479	NaN	NaN	NaN
0.00371666	-0.0786433	-0.0307764	NaN	NaN	NaN
-0.0127391	0.00969277	-0.00957937	NaN	NaN	NaN
0.00577957	0.00375746	-9.89548e-05	NaN	NaN	NaN
-0.0354571	-0.038864	-0.0198256	NaN	NaN	NaN
-0.0605477	0.00853517	-0.0638504	NaN	NaN	NaN
-0.00248248	0.0213614	0.00106725	NaN	NaN	NaN
-0.00528401	-0.00930808	0.0108984	NaN	NaN	NaN
-0.000302452	-0.00107527	-0.0145387	NaN	NaN	NaN
-0.00873825	-0.0237345	-0.0240915	NaN	NaN	NaN
-0.0265951	0.0136307	-0.0247554	NaN	NaN	NaN
0.0321825	0.0263659	0.0232774	NaN	NaN	NaN
-0.00726241	-0.0137787	-0.00972884	NaN	NaN	NaN
-0.0117628	0.00121114	-0.0204643	NaN	NaN	NaN
0.0118229	0.0215846	-0.000812142	NaN	NaN	NaN
0.0148706	-0.0384542	-0.0131583	NaN	NaN	NaN
0.00288444	0.00920266	-0.00698223	NaN	NaN	NaN
0.000613581	0.0151466	0.00307416	NaN	NaN	NaN
0.00133829	0.0265399	-0.0162474	NaN	NaN	NaN
-0.0154683	-0.0750339	-0.0269611	NaN	NaN	NaN
0.0114491	0.0319233	0.0141767	NaN	NaN	NaN
-0.0133044	-0.00193365	-0.0409553	NaN	NaN	NaN
-0.00453363	0.0303169	0.0097761	NaN	NaN	NaN
0.00779518	0.00138728	0.00643473	NaN	NaN	NaN
-0.0825681	-0.0240171	-0.0635465	NaN	NaN	NaN
0.0327156	-0.00718741	0.0283653	NaN	NaN	NaN
-0.0275316	0.00777812	-0.0238751	NaN	NaN	NaN
0.0168225	-0.0080706	0.0154671	NaN	NaN	NaN
-0.00843623	-0.0316644	-0.0262066	NaN	NaN	NaN
0.0458902	0.00386079	0.0302269	NaN	NaN	NaN
-0.0034142	-0.00890966	-0.0100821	NaN	NaN	NaN
-0.0158111	-0.0187952	-0.0120524	NaN	NaN	NaN
-0.0520054	-0.00658587	-0.044374	NaN	NaN	NaN
-0.0112308	-0.0415312	-0.0475264	NaN	NaN	NaN
-0.010145	-0.0796621	-0.122765	NaN	NaN	NaN
0.0102386	3.22674e-05	0.00750094	NaN	NaN	NaN
-0.050783	0.01566	-0.0261663	NaN	NaN	NaN
-0.0078888	0.0189128	0.000889987	NaN	NaN	NaN
0.0259456	0.0052603	0.00445577	NaN	NaN	NaN
-0.060611	0.0169743	-0.0201696	NaN	NaN	NaN
-0.00727982	0.0207062	0.00343786	NaN	NaN	NaN
0.00280127	-0.0210932	-0.0224291	NaN	NaN	NaN
-0.0172049	-0.0012119	-0.00893938	NaN	NaN	NaN
0.016817	0.0359374	0.0297595	NaN	NaN	NaN
-0.00075941	-0.00162504	-0.00654764	NaN	NaN	NaN
-0.0939574	-0.00342696	-0.00104059	NaN	NaN	NaN
0.00490613	0.0459196	-0.00705793	NaN	NaN	NaN
0.0197677	0.035853	0.0219998	NaN	NaN	NaN
-0.0720659	-0.0889042	-0.0966173	NaN	NaN	NaN
-0.0251567	-0.00780037	-0.0192118	NaN	NaN	NaN
-0.00510989	0.00161913	-0.00142756	NaN	NaN	NaN
0.0237618	0.033799	-0.00122423	NaN	NaN	NaN
0.00622857	0.000197635	-0.0138135	NaN	NaN	NaN
-0.0115163	0.0013599	-0.0134187	NaN	NaN	NaN
-0.0263037	0.0599015	-0.0255909	NaN	NaN	NaN
0.000345616	0.114642	0.0960815	NaN	NaN	NaN
0.00672094	0.00885097	-0.00251428	NaN	NaN	NaN
-0.0129667	-0.0209896	-0.053798	NaN	NaN	NaN
0.0290129	-0.0037546	-0.00443544	NaN	NaN	NaN
-0.00833957	0.00219367	-0.0168053	NaN	NaN	NaN
-0.0106366	-0.048465	-0.0271868	NaN	NaN	NaN
-0.0092073	0.0191314	-0.0208729	NaN	NaN	NaN
-0.0526294	-0.0186023	-0.0421798	NaN	NaN	NaN
0.00577437	0.00995509	-0.017947	NaN	NaN	NaN
0.0217249	-0.0011919	-0.0311791	NaN	NaN	NaN
-0.0431893	0.00323328	-0.026295	NaN	NaN	NaN
0.0663617	-0.0311691	0.0270807	NaN	NaN	NaN
0.00217311	-0.0144014	-0.0159419	NaN	NaN	NaN
-0.0675013	0.00387419	-0.0785574	NaN	NaN	NaN
-0.00750947	0.0080819	0.000892584	NaN	NaN	NaN
-0.0182857	0.014792	-0.0171688	NaN	NaN	NaN
-0.00899208	-0.0429391	-0.0410645	NaN	NaN	NaN
0.011128	-0.0061999	-0.00982356	NaN	NaN	NaN
-0.00429176	-0.0384614	-0.00962415	NaN	NaN	NaN
0.0116476	-0.0199294	-0.00631921	NaN	NaN	NaN
0.0054361	-0.0430562	-0.0054809	NaN	NaN	NaN
0.00150638	0.00238878	-0.00176753	NaN	NaN	NaN
0.0104676	0.00588858	0.00381405	NaN	NaN	NaN
-0.0390713	-0.000969254	0.00293673	NaN	NaN	NaN
-0.0225635	0.016246	-0.0390887	NaN	NaN	NaN
-0.0105633	0.0104809	0.000184837	NaN	NaN	NaN
0.0277942	0.00925286	0.0200588	NaN	NaN	NaN
0.0211634	-0.00328531	0.00462814	NaN	NaN	NaN
0.00516638	0.00811112	0.0103629	NaN	NaN	NaN
-0.0101254	-0.0324361	-0.0239962	NaN	NaN	NaN
-0.0112154	-0.0107877	-0.0167339	NaN	NaN	NaN
-0.00498328	0.0260639	0.0119788	NaN	NaN	NaN
-0.0147227	0.00924506	-0.00318279	NaN	NaN	NaN
-0.0234691	0.00252877	-0.0153629	NaN	NaN	NaN
0.0352775	0.00128839	0.0206275	NaN	NaN	NaN
-0.0188769	-0.0476907	-0.0189003	NaN	NaN	NaN
-0.0251718	-0.00272655	-0.0275487	NaN	NaN	NaN
0.0311963	0.0069203	0.0327044	NaN	NaN	NaN
-0.00877686	0.0104256	-5.74279e-05	NaN	NaN	NaN
0.040779	-0.00312632	0.00377685	NaN	NaN	NaN
0.0404149	0.0705915	0.032493	NaN	NaN	NaN
0.00458585	-0.00929713	-0.0129037	NaN	NaN	NaN
-0.0151167	-0.0173327	-0.0320216	NaN	NaN	NaN
-0.0189417	0.0330437	-0.0262076	NaN	NaN	NaN
-0.0326499	-0.0122029	-0.022021	NaN	NaN	NaN
0.0474366	-0.0152528	0.0186923	NaN	NaN	NaN
-0.00433578	-0.00909002	-0.00689809	NaN	NaN	NaN
0.0265499	0.0108916	0.0232958	NaN	NaN	NaN
0.000599892	0.0809376	0.0416658	NaN	NaN	NaN
-0.0116476	-0.0070982	-0.00627261	NaN	NaN	NaN
-0.0329173	0.0778446	-0.0265521	NaN	NaN	NaN
-0.00474734	-0.0161514	-0.00651676	NaN	NaN	NaN
0.00115328	0.0211407	-0.000286553	NaN	NaN	NaN
-0.0152394	0.00609109	-0.0153226	NaN	NaN	NaN
-0.0230763	-0.0165958	-0.03606	NaN	NaN	NaN
-0.0176168	0.0170126	-0.0118456	NaN	NaN	NaN
-7.61016e-05	-0.0185258	-0.0263189	NaN	NaN	NaN
0.0239644	0.0176651	0.0330752	NaN	NaN	NaN
0.000834587	-0.0162656	-0.00315951	NaN	NaN	NaN
0.0330148	-0.0287562	0.0173296	NaN	NaN	NaN
-0.0022171	0.00390475	-0.00797362	NaN	NaN	NaN
0.0223351	0.0156454	0.0402046	NaN	NaN	NaN
-0.0132922	-0.0249405	-0.0892421	NaN	NaN	NaN
-0.007922	0.0266882	0.0184791	NaN	NaN	NaN
0.00824815	0.0112842	0.0106296	NaN	NaN	NaN
0.00644332	0.00775615	0.00295103	NaN	NaN	NaN
-0.00334964	0.0100549	-0.00355964	NaN	NaN	NaN
0.00310769	-0.0202902	-0.0211948	NaN	NaN	NaN
0.000403849	-0.0347859	-0.0461471	NaN	NaN	NaN
-0.00276191	0.0486787	0.00664485	NaN	NaN	NaN
-0.00416533	0.00109465	-0.0188135	NaN	NaN	NaN
-0.0266514	0.0152012	-0.0145271	NaN	NaN	NaN
-0.0049471	0.00167706	0.0216429	NaN	NaN	NaN
-0.00979321	0.0149155	-0.00469509	NaN	NaN	NaN
0.00553092	0.000911559	0.0192475	NaN	NaN	NaN
-0.0103137	0.049803	0.0116854	NaN	NaN	NaN
0.006556	0.00281401	0.00226256	NaN	NaN	NaN
-0.000670002	-0.00120489	-0.0119918	NaN	NaN	NaN
-0.00939388	-0.000168959	-0.0190616	NaN	NaN	NaN
0.00207875	-0.0144147	-0.000326225	NaN	NaN	NaN
0.0429492	-0.0242689	0.0101262	NaN	NaN	NaN
0.00771652	-0.0108095	0.00640536	NaN	NaN	NaN
0.00424304	-0.012836	-0.0310287	NaN	NaN	NaN
0.00302092	0.00259297	-0.0117171	NaN	NaN	NaN
0.0364789	0.0233577	0.0349917	NaN	NaN	NaN
-0.00784895	0.0632637	0.0301189	NaN	NaN	NaN
-0.0244295	0.0292517	-0.007637	NaN	NaN	NaN
-0.00571116	-0.0125893	-0.02487	NaN	NaN	NaN
-0.0095723	0.0184596	-0.0117822	NaN	NaN	NaN
-0.00564543	0.0247968	-0.011621	NaN	NaN	NaN
-0.0143613	0.0161918	-0.0131794	NaN	NaN	NaN
0.0259842	0.00519253	0.0203839	NaN	NaN	NaN
-0.0261503	0.0213567	-0.02097	NaN	NaN	NaN
-0.010145	-0.0213579	-0.0190003	NaN	NaN	NaN
-0.00256943	-0.0148501	-0.027831	NaN	NaN	NaN
0.0147357	-0.0156949	0.00133372	NaN	NaN	NaN
-0.0200159	0.00600913	-0.0124453	NaN	NaN	NaN
0.0351959	0.027189	0.0239347	NaN	NaN	NaN
0.0157472	-0.0537622	-0.0374941	NaN	NaN	NaN
0.0261615	0.00119974	0.0302823	NaN	NaN	NaN
0.00388082	0.0135783	8.5877e-05	NaN	NaN	NaN
-0.00769292	-0.0424823	-0.034562	NaN	NaN	NaN
0.0244539	-0.0152071	-0.00573578	NaN	NaN	NaN
-0.045853	-0.0147872	-0.0536941	NaN	NaN	NaN
-0.00292522	-0.0333582	-0.00822715	NaN	NaN	NaN
-0.0322137	-0.00290318	-0.0222898	NaN	NaN	NaN
-0.0206315	0.045586	-0.00478443	NaN	NaN	NaN
0.029982	0.00192758	0.0433489	NaN	NaN	NaN
-0.0391836	-0.0108948	-0.0135126	NaN	NaN	NaN
-0.00915017	0.014626	-0.00324573	NaN	NaN	NaN
-0.00485034	-0.0242456	-0.00723994	NaN	NaN	NaN
0.0214975	0.00652228	0.000499167	NaN	NaN	NaN
-0.00760896	-0.00650292	-0.0141746	NaN	NaN	NaN
-0.00630671	-0.0605929	-0.014355	NaN	NaN	NaN
0.0254854	-0.00920575	-0.0129189	NaN	NaN	NaN
0.00400905	-0.0178298	-0.0334051	NaN	NaN	NaN
-0.0457108	0.0143564	0.0001741	NaN	NaN	NaN
0.00239313	-0.0328847	-0.0105115	NaN	NaN	NaN
0.0400832	0.00493299	0.0441933	NaN	NaN	NaN
-0.0120397	-0.110565	-0.0575537	NaN	NaN	NaN
0.0123724	-0.0153287	-0.0180987	NaN	NaN	NaN
-0.0309872	-0.0895624	-0.0904858	NaN	NaN	NaN
-0.0307901	0.00595247	-0.0295677	NaN	NaN	NaN
-0.00305646	-0.0030845	-0.015516	NaN	NaN	NaN
0.0215433	0.01631	0.0160957	NaN	NaN	NaN
-0.0227133	-0.0358787	-0.0357295	NaN	NaN	NaN
0.0133135	0.0174806	-0.00664016	NaN	NaN	NaN
-0.0275106	0.0307969	-0.0258659	NaN	NaN	NaN
0.00138859	0.0120757	0.00168185	NaN	NaN	NaN
-0.011337	0.000970993	0.00341758	NaN	NaN	NaN
-0.00818373	0.00538491	-0.012389	NaN	NaN	NaN
-0.00266666	-0.00684371	0.0018441	NaN	NaN	NaN
-0.041669	0.0131747	0.00234472	NaN	NaN	NaN
-0.0112202	-0.0740836	-0.0127676	NaN	NaN	NaN
0.0735812	0.00995008	-0.0259762	NaN	NaN	NaN
0.0106833	-0.00392524	0.0142714	NaN	NaN	NaN
0.0571086	-0.00616419	0.039594	NaN	NaN	NaN
0.019019	0.0217478	0.0204368	NaN	NaN	NaN
0.0007543	0.0377509	-0.00396309	NaN	NaN	NaN
-0.00872908	0.00918665	-0.0418801	NaN	NaN	NaN
-0.0150383	0.00633028	0.00252286	NaN	NaN	NaN
0.00730593	-0.0159273	0.00950458	NaN	NaN	NaN
-0.0104877	0.0293236	-0.0159283	NaN	NaN	NaN
0.00179341	0.0292427	0.00324246	NaN	NaN	NaN
-0.000928799	-0.0241566	-0.0106852	NaN	NaN	NaN
0.0307413	0.000438556	0.0371471	NaN	NaN	NaN
-0.0463842	0.022999	-0.0261365	NaN	NaN	NaN
-0.0103031	0.0167133	0.00112207	NaN	NaN	NaN
0.0165242	0.0246481	0.00983051	NaN	NaN	NaN
0.0141422	0.0167328	0.00746175	NaN	NaN	NaN
-0.0268713	0.0130495	0.00183854	NaN	NaN	NaN
-0.0261172	0.0042957	-0.0184379	NaN	NaN	NaN
0.00298799	0.00153614	0.0049302	NaN	NaN	NaN
-0.0101042	-0.0133757	-0.0190979	NaN	NaN	NaN
0.0392468	-0.0292062	0.00595894	NaN	NaN	NaN
-0.0141021	0.00827668	0.0013718	NaN	NaN	NaN
-0.0219991	-0.0187542	-0.0163962	NaN	NaN	NaN
0.0387104	-0.0226065	-0.0232619	NaN	NaN	NaN
-0.00575564	0.00983737	0.00488118	NaN	NaN	NaN
-0.0300495	-0.00645226	-0.0718731	NaN	NaN	NaN
-0.0149487	0.00960352	-0.0148645	NaN	NaN	NaN
0.0126016	0.0220701	0.0168525	NaN	NaN	NaN
-0.0124393	-0.0600128	-0.02837	NaN	NaN	NaN
0.0120599	-0.00377194	0.013405	NaN	NaN	NaN
0.0323339	0.0168719	-0.0245066	NaN	NaN	NaN
0.019018	0.0138371	0.0144524	NaN	NaN	NaN
-0.0425644	0.0140176	0.00148502	NaN	NaN	NaN
0.00690374	0.0350282	0.0332432	NaN	NaN	NaN
0.00355015	0.0239029	-0.00605542	NaN	NaN	NaN
-0.00658408	-0.0634484	-0.011101	NaN	NaN	NaN
0.00882616	0.0135828	0.0240786	NaN	NaN	NaN
-0.0123696	0.0170969	-0.0163566	NaN	NaN	NaN
0.028382	0.0236087	0.0300787	NaN	NaN	NaN
0.0125678	-0.0124436	0.0098483	NaN	NaN	NaN
0.0241781	0.0147131	0.00168722	NaN	NaN	NaN
0.00754589	-0.00202883	0.00679022	NaN	NaN	NaN
-0.00313348	-0.0521788	-0.0291595	NaN	NaN	NaN
0.0544374	0.0162342	0.0110324	NaN	NaN	NaN
-0.00982328	0.0144975	-0.00309184	NaN	NaN	NaN
-0.000435189	0.00193716	-0.00685853	NaN	NaN	NaN
-0.0244498	-0.00409716	-0.0162645	NaN	NaN	NaN
0.00528945	0.0213125	0.0115914	NaN	NaN	NaN
-0.0671269	-0.00863097	-0.0306076	NaN	NaN	NaN
-0.0121374	0.00379824	-0.0178921	NaN	NaN	NaN
0.00697713	0.0527165	0.0158101	NaN	NaN	NaN
-0.00750618	-0.024727	-0.0168834	NaN	NaN	NaN
0.040211	0.0011809	0.0047161	NaN	NaN	NaN
-0.00579691	-0.0121679	-0.0165117	NaN	NaN	NaN
-0.0026084	-0.0169949	-0.0259866	NaN	NaN	NaN
0.00909034	0.0018458	0.0108211	NaN	NaN	NaN
-0.00613601	-0.00994723	-0.0194831	NaN	NaN	NaN
0.00297557	-0.0482077	-0.0162499	NaN	NaN	NaN
-0.053808	-0.0087291	-0.0450623	NaN	NaN	NaN
-0.00874168	0.0195233	0.00663436	NaN	NaN	NaN
-0.031621	-0.00686246	-0.0106314	NaN	NaN	NaN
-0.0636017	0.0126986	-0.0138173	NaN	NaN	NaN
-0.00023774	-2.13782e-05	-0.0167093	NaN	NaN	NaN
0.0203967	0.0271572	0.0151928	NaN	NaN	NaN
-0.0196174	0.0380142	0.0202238	NaN	NaN	NaN
0.00825525	0.0120468	-0.00595448	NaN	NaN	NaN
0.00729694	0.0237026	0.00856693	NaN	NaN	NaN
-0.0187854	0.0147178	0.00489619	NaN	NaN	NaN
-0.0223327	0.00334523	-0.0216146	NaN	NaN	NaN
0.00748271	0.0161749	0.00248456	NaN	NaN	NaN
0.0127656	0.0600835	0.0554838	NaN	NaN	NaN
-0.00137236	0.00269279	-0.0469059	NaN	NaN	NaN
-0.000784449	0.00448797	0.001698	NaN	NaN	NaN
-0.00494016	0.0264736	0.0141023	NaN	NaN	NaN
0.0385774	-0.0141281	0.020705	NaN	NaN	NaN
0.00719883	-0.0177008	0.00962412	NaN	NaN	NaN
-0.0198925	0.0338729	-0.019701	NaN	NaN	NaN
-0.000394197	0.0115317	-0.00113175	NaN	NaN	NaN
-0.00694689	-0.0110863	-0.00335716	NaN	NaN	NaN
-0.0032633	0.0607824	0.016621	NaN	NaN	NaN
-0.0133981	-0.000485958	-0.0169312	NaN	NaN	NaN
0.014621	-0.0591629	-0.0302202	NaN	NaN	NaN
0.00946907	0.0206228	-0.00144441	NaN	NaN	NaN
-0.00700244	0.0373033	0.0225887	NaN	NaN	NaN
0.0092771	-0.00829514	0.0136819	NaN	NaN	NaN
0.0147087	0.0217774	0.0116822	NaN	NaN	NaN
-0.00866045	0.00321671	-0.0164215	NaN	NaN	NaN
0.00787718	0.0914728	0.00308651	NaN	NaN	NaN
0.00826281	0.040787	0.0482684	NaN	NaN	NaN
0.00846087	0.00924892	0.0105327	NaN	NaN	NaN
0.0070975	-0.0101242	0.00942782	NaN	NaN	NaN
0.00418754	-0.00793329	-0.0091581	NaN	NaN	NaN
-0.00607189	0.0253593	0.0173937	NaN	NaN	NaN
0.0118692	-0.00543157	0.0125843	NaN	NaN	NaN
0.00197301	-0.0105976	-0.0021417	NaN	NaN	NaN
-0.0236608	-0.00407844	-0.0184571	NaN	NaN	NaN
0.0104616	0.0107681	0.000797293	NaN	NaN	NaN
-0.0462927	-0.119619	-0.0291102	NaN	NaN	NaN
0.02302	0.0151686	0.0197179	NaN	NaN	NaN
0.0488858	0.0339258	0.0539911	NaN	NaN	NaN
0.00324175	0.00280145	-0.00783079	NaN	NaN	NaN
-0.0508334	-0.0451599	-0.0323932	NaN	NaN	NaN
-0.00425442	0.00405626	0.0275138	NaN	NaN	NaN
0.00427905	-0.00809695	0.00177673	NaN	NaN	NaN
0.00759999	-0.00397989	0.000972637	NaN	NaN	NaN
0.00325895	-0.00946166	0.000965219	NaN	NaN	NaN
-0.0162909	0.0340847	0.00769114	NaN	NaN	NaN
0.00586023	-0.0171092	-0.00254748	NaN	NaN	NaN
-0.00555628	-0.00171923	-0.00884343	NaN	NaN	NaN
0.0251545	0.0245878	0.0356761	NaN	NaN	NaN
0.00508288	0.0164738	-0.0177668	NaN	NaN	NaN
-0.0171022	0.0192315	0.000410721	NaN	NaN	NaN
-0.0348796	-0.00929253	-0.0263778	NaN	NaN	NaN
0.0138548	0.013751	-0.0111562	NaN	NaN	NaN
-0.0280721	-0.0155925	-0.0380397	NaN	NaN	NaN
-0.0124029	0.0271448	-0.00232686	NaN	NaN	NaN
-0.112188	0.0170041	-0.0224623	NaN	NaN	NaN
-0.0114053	-0.0100191	-0.0169103	NaN	NaN	NaN
0.00959445	0.000304716	-0.0070431	NaN	NaN	NaN
-0.00416017	-0.00218243	-0.00174846	NaN	NaN	NaN
-0.0369128	-0.00976836	-0.00419257	NaN	NaN	NaN
0.0160044	0.0116563	0.0244723	NaN	NaN	NaN
-0.0184335	-0.00728332	-0.0105134	NaN	NaN	NaN
-0.0302645	0.00157981	-0.0439361	NaN	NaN	NaN
0.00902057	0.00219762	-0.00235413	NaN	NaN	NaN
0.000305899	0.0110963	0.00650268	NaN	NaN	NaN
-0.00187809	0.00473204	-0.00356278	NaN	NaN	NaN
0.00731164	-0.00155023	0.000131933	NaN	NaN	NaN
0.00805479	0.0174444	0.00780483	NaN	NaN	NaN
0.015855	0.0106878	0.0136934	NaN	NaN	NaN
0.00387241	0.031906	0.0139815	NaN	NaN	NaN
-0.0129338	0.00937662	-0.00920459	NaN	NaN	NaN
-0.010066	-0.000903478	0.00304049	NaN	NaN	NaN
0.00145543	0.00955341	-0.0130393	NaN	NaN	NaN
-0.032849	0.00193805	-0.00168637	NaN	NaN	NaN
-0.0332885	-0.0026723	-0.026711	NaN	NaN	NaN
-0.00083998	0.00436468	-0.0203142	NaN	NaN	NaN
-0.0506295	-0.0165027	-0.0772987	NaN	NaN	NaN
-0.0103853	0.0136542	-0.0127764	NaN	NaN	NaN
-0.00532389	0.00257325	-0.0089831	NaN	NaN	NaN
0.00887878	0.0146076	0.00696012	NaN	NaN	NaN
0.0361659	0.00349799	0.0261992	NaN	NaN	NaN
0.00879204	0.00597524	-0.00692659	NaN	NaN	NaN
0.00716484	0.00703167	0.00917983	NaN	NaN	NaN
-0.0140654	-0.0075181	-0.0248485	NaN	NaN	NaN
-0.00172977	0.00489905	0.0247797	NaN	NaN	NaN
-0.00691362	0.00223294	-0.0225044	NaN	NaN	NaN
0.00347266	-0.00363231	-0.00526948	NaN	NaN	NaN
-0.00495463	-0.0194005	0.0030943	NaN	NaN	NaN
-0.0286508	0.00383296	-0.0183163	NaN	NaN	NaN
0.0763067	-0.00140602	0.0400613	NaN	NaN	NaN
0.0115888	0.0186874	0.0045529	NaN	NaN	NaN
-0.0256991	0.0130411	0.000432251	NaN	NaN	NaN
0.00625527	0.0105754	0.00748994	NaN	NaN	NaN
-0.0141041	-0.0255031	-0.028609	NaN	NaN	NaN
-0.0497409	-0.0375347	-0.0230111	NaN	NaN	NaN
-0.0251499	-0.0210315	-0.0272902	NaN	NaN	NaN
0.00840597	-0.00212865	-0.00321412	NaN	NaN	NaN
-0.0207582	-0.0120951	-0.0328514	NaN	NaN	NaN
0.0107986	0.040055	0.00400813	NaN	NaN	NaN
0.0267534	0.0255188	0.0266086	NaN	NaN	NaN
0.00616515	-0.00774183	0.00802497	NaN	NaN	NaN
-0.0150449	-0.0131801	-0.00459062	NaN	NaN	NaN
0.00838071	0.0147012	0.00580409	NaN	NaN	NaN
-0.00911989	0.00325652	-0.0123007	NaN	NaN	NaN
-0.0223377	0.00179274	-0.0109139	NaN	NaN	NaN
-0.101437	0.00560037	-0.0752143	NaN	NaN	NaN
-0.00498733	0.0455455	0.00693479	NaN	NaN	NaN
0.011542	-0.0317877	-0.00715838	NaN	NaN	NaN
-0.020727	-0.00955288	-0.0162598	NaN	NaN	NaN
-0.00414284	0.00782844	-0.00655077	NaN	NaN	NaN
-0.0175172	0.0125263	-0.0361494	NaN	NaN	NaN
0.0111922	0.0226686	0.00627004	NaN	NaN	NaN
0.00854037	-0.00739643	0.0119759	NaN	NaN	NaN
-0.0111665	-0.00201938	-0.0120094	NaN	NaN	NaN
-0.0279608	-0.00189754	-0.0160564	NaN	NaN	NaN
-0.0115753	0.0130138	-0.0292001	NaN	NaN	NaN
-0.00871844	-0.000453854	-0.00305289	NaN	NaN	NaN
0.00187033	-0.0420393	-0.0098104	NaN	NaN	NaN
-0.0141795	0.0409568	0.0239452	NaN	NaN	NaN
-0.00612465	0.0210273	-0.0032106	NaN	NaN	NaN
0.00777129	0.0480141	0.0220366	NaN	NaN	NaN
0.0113152	0.038063	0.0100328	NaN	NaN	NaN
0.0175966	-0.00254076	-0.0254541	NaN	NaN	NaN
0.0228819	0.0110936	0.0053077	NaN	NaN	NaN
0.000542933	-0.0477823	-0.0461024	NaN	NaN	NaN
0.00568195	0.00837648	0.00408959	NaN	NaN	NaN
-0.00685702	0.0130806	0.00429603	NaN	NaN	NaN
-0.0168753	-0.00260833	-0.0122363	NaN	NaN	NaN
0.00825133	-0.0217897	-0.00488341	NaN	NaN	NaN
-0.0503048	0.0123447	-0.046719	NaN	NaN	NaN
-0.0177739	-0.0104287	-0.0125808	NaN	NaN	NaN
-0.0103447	0.0349587	0.0034981	NaN	NaN	NaN
-0.048476	0.014186	-0.0390257	NaN	NaN	NaN
0.0877212	0.040575	0.0909574	NaN	NaN	NaN
0.0145335	0.0148015	0.012475	NaN	NaN	NaN
0.010193	0.02668	0.0153045	NaN	NaN	NaN
-0.0147487	0.0147345	0.00499861	NaN	NaN	NaN
-0.0599316	0.000809564	-0.0308377	NaN	NaN	NaN
-0.000754698	-0.0144459	0.0172066	NaN	NaN	NaN
0.0451108	0.0627952	0.0871861	NaN	NaN	NaN
-0.00835624	0.00892532	-0.0168586	NaN	NaN	NaN
0.00447282	0.0184132	0.0106538	NaN	NaN	NaN
-0.00531193	0.0355284	0.00953373	NaN	NaN	NaN
-0.0250896	0.00188453	-0.00766735	NaN	NaN	NaN
-0.00168941	0.0340523	0.00273024	NaN	NaN	NaN
-0.00917285	-0.00221588	-0.00620412	NaN	NaN	NaN
-0.0104445	0.00385791	-0.0061197	NaN	NaN	NaN
0.00694785	0.0138586	0.00412001	NaN	NaN	NaN
0.0184746	0.0137383	0.00986361	NaN	NaN	NaN
-0.00743996	0.00704425	-0.0082244	NaN	NaN	NaN
-0.0197983	0.0673309	-0.0928582	NaN	NaN	NaN
-0.004952	0.00328137	-0.00557502	NaN	NaN	NaN
0.0179364	0.0167361	0.030139	NaN	NaN	NaN
0.0052144	-0.00483716	0.00362079	NaN	NaN	NaN
-0.0376116	0.0140004	-0.0486724	NaN	NaN	NaN
0.00386908	0.0284421	0.0157415	NaN	NaN	NaN
-0.00823675	0.00481419	-0.00814726	NaN	NaN	NaN
0.0153361	0.014241	0.00854382	NaN	NaN	NaN
0.00413511	0.000463137	-0.00241252	NaN	NaN	NaN
0.00638501	-0.0467126	-0.0277485	NaN	NaN	NaN
-0.00270422	0.00656958	-0.00884352	NaN	NaN	NaN
-0.0139726	0.0289073	0.0158443	NaN	NaN	NaN
0.0302079	0.0526465	0.037054	NaN	NaN	NaN
0.0284383	-0.0251814	-0.0163936	NaN	NaN	NaN
0.00596232	0.00404119	-0.000765503	NaN	NaN	NaN
0.0186283	-0.0133566	0.0200825	NaN	NaN	NaN
-0.009034	-0.0147507	-0.0262514	NaN	NaN	NaN
0.0169451	0.016567	0.0188147	NaN	NaN	NaN
-0.0395094	0.0209408	0.00349523	NaN	NaN	NaN
0.00138086	0.0194459	-0.00312388	NaN	NaN	NaN
0.000816257	-0.0047868	-0.00274695	NaN	NaN	NaN
0.0152944	0.0105042	0.00571455	NaN	NaN	NaN
0.00373135	-0.0226745	0.00448532	NaN	NaN	NaN
0.0129029	-0.0112403	0.00108589	NaN	NaN	NaN
-0.00303509	-0.0227544	-0.00428751	NaN	NaN	NaN
0.000307145	-0.00620462	0.0057132	NaN	NaN	NaN
0.0026059	0.00297759	-0.0160311	NaN	NaN	NaN
0.0439188	0.000598442	0.00877328	NaN	NaN	NaN
-0.00733627	0.00381943	0.00172898	NaN	NaN	NaN
0.0331575	0.0194854	0.0413387	NaN	NaN	NaN
0.0375562	0.00365573	-0.0408793	NaN	NaN	NaN
-0.0034621	-0.0139432	-0.0288765	NaN	NaN	NaN
-0.016572	-0.0423988	-0.00913338	NaN	NaN	NaN
0.00822754	-0.00451262	-0.00940388	NaN	NaN	NaN
-0.0387114	0.0717386	0.0376587	NaN	NaN	NaN
-0.011674	0.0124933	-0.00789602	NaN	NaN	NaN
-0.00337772	0.0398382	0.0115499	NaN	NaN	NaN
-0.00573171	0.0371159	0.0111966	NaN	NaN	NaN
0.0154895	0.0245992	0.0117991	NaN	NaN	NaN
0.0103956	-0.0340532	-0.00188087	NaN	NaN	NaN
0.0291154	0.00278578	0.0179287	NaN	NaN	NaN
-0.00782203	-0.0129702	-0.0121912	NaN	NaN	NaN
-0.059617	0.0348614	-0.0136961	NaN	NaN	NaN
0.011884	-0.000593551	0.00163589	NaN	NaN	NaN
0.00244704	-0.00403293	-0.00211034	NaN	NaN	NaN
-0.0909396	0.00453617	0.00543685	NaN	NaN	NaN
0.00789736	0.0219703	0.00528464	NaN	NaN	NaN
-0.00571223	0.0328391	-0.0269172	NaN	NaN	NaN
-0.0331311	0.0171756	-0.00845814	NaN	NaN	NaN
-0.0141141	-0.0218906	-0.0250346	NaN	NaN	NaN
-0.0115361	0.00323966	-0.0478949	NaN	NaN	NaN
-0.00319517	0.119458	0.0610231	NaN	NaN	NaN
-0.00605558	-0.0139347	-0.0137838	NaN	NaN	NaN
-0.00712128	-0.0110439	-0.008749	NaN	NaN	NaN
0.00946074	-0.0170311	-0.0291292	NaN	NaN	NaN
-0.0127728	0.033071	-0.0141645	NaN	NaN	NaN
-0.00565267	-0.0121481	-0.00222435	NaN	NaN	NaN
-0.00347016	-0.016171	-0.0104577	NaN	NaN	NaN
0.0109995	-0.0284824	7.34514e-05	NaN	NaN	NaN
0.0507707	-0.0204166	-0.0033277	NaN	NaN	NaN
-0.0193155	-0.0155391	-0.0271315	NaN	NaN	NaN
-0.00876619	-0.0087857	-0.00842853	NaN	NaN	NaN
-0.0164321	-0.0294107	-0.0471875	NaN	NaN	NaN
0.0101919	0.00876541	0.00869704	NaN	NaN	NaN
-0.00369947	0.0164471	-0.0145975	NaN	NaN	NaN
-0.00498146	0.00400644	-1.89669e-05	NaN	NaN	NaN
-0.0109063	-0.0376913	-0.0149655	NaN	NaN	NaN
0.0112543	0.0124576	0.00448437	NaN	NaN	NaN
0.0186058	-0.00272298	-0.0137256	NaN	NaN	NaN
-0.00997944	0.0560936	-0.00422763	NaN	NaN	NaN
0.0231458	0.0091559	0.0385197	NaN	NaN	NaN
0.0318641	-0.00213133	0.0117789	NaN	NaN	NaN
-0.00571359	-0.00351423	-0.00690911	NaN	NaN	NaN
0.0115602	-0.00667703	0.0114695	NaN	NaN	NaN
0.0329877	-0.00233396	0.0256486	NaN	NaN	NaN
0.00475228	0.00915807	0.00327484	NaN	NaN	NaN
-0.00468526	0.0193862	0.0189175	NaN	NaN	NaN
-0.0280579	0.0211579	-0.00701644	NaN	NaN	NaN
-0.00465158	0.00684022	-0.00241149	NaN	NaN	NaN
0.00904097	0.0101468	0.00706426	NaN	NaN	NaN
-0.00774719	-0.000984823	-0.0241454	NaN	NaN	NaN
0.0158825	-0.0203045	-0.00948666	NaN	NaN	NaN
-0.00706787	-0.00720619	-0.0110409	NaN	NaN	NaN
0.0298026	0.0729557	0.0597414	NaN	NaN	NaN
-0.0478749	-0.00771414	-0.0265431	NaN	NaN	NaN
-0.0135475	-0.00235893	-0.0183277	NaN	NaN	NaN
0.0102741	0.0106861	0.0171382	NaN	NaN	NaN
0.0407139	0.0234181	0.0340789	NaN	NaN	NaN
-0.0129065	-0.00864153	-0.00871629	NaN	NaN	NaN
0.0100367	-0.00279783	0.00179366	NaN	NaN	NaN
-0.0231198	-0.0287057	-0.0205477	NaN	NaN	NaN
0.00536917	-0.0392634	0.00591786	NaN	NaN	NaN
-0.00566802	0.00549633	-0.0102582	NaN	NaN	NaN
-0.00593481	-0.00373509	-0.0107488	NaN	NaN	NaN
0.0102892	0.015896	-0.0287088	NaN	NaN	NaN
0.0101815	-0.00435944	-0.00648105	NaN	NaN	NaN
0.0116314	0.0197811	0.0175478	NaN	NaN	NaN
0.0420817	-0.00926532	0.018396	NaN	NaN	NaN
0.00335802	-0.0186469	-0.0373522	NaN	NaN	NaN
-0.00844431	0.0117399	0.00393314	NaN	NaN	NaN
-0.00293473	-0.0171013	-0.00718405	NaN	NaN	NaN
-0.00658726	-0.00145956	-0.0088731	NaN	NaN	NaN
0.0264075	-0.0520206	0.000228459	NaN	NaN	NaN
-0.0341006	-0.0174216	-0.0174388	NaN	NaN	NaN
0.016102	0.0479029	0.00914873	NaN	NaN	NaN
0.0192251	0.0619901	0.0168651	NaN	NaN	NaN
-0.0269924	0.0601074	0.00391033	NaN	NaN	NaN
-0.00709972	0.00868805	0.00801689	NaN	NaN	NaN
-0.00757206	0.0149437	-0.00220171	NaN	NaN	NaN
-0.0316945	0.000655641	-0.0275126	NaN	NaN	NaN
-0.00994037	-0.0074559	-0.0402939	NaN	NaN	NaN
0.00762897	-0.00613714	0.019891	NaN	NaN	NaN
-0.00514749	-0.0199442	-0.0203242	NaN	NaN	NaN
-0.0105038	-0.00161578	-0.0226955	NaN	NaN	NaN
0.00808167	0.019777	0.00587955	NaN	NaN	NaN
-0.00359467	0.0126249	-0.00877685	NaN	NaN	NaN
-0.0243485	-0.00151697	-0.0400471	NaN	NaN	NaN
-0.00367561	0.0149324	0.00476857	NaN	NaN	NaN
-0.00402775	0.0512872	0.022923	NaN	NaN	NaN
-0.0130603	0.0272312	-0.00563679	NaN	NaN	NaN
-0.0323822	-0.00862858	-0.0221547	NaN	NaN	NaN
-0.0163314	0.0081154	-0.0178713	NaN	NaN	NaN
0.0167839	-0.00813677	-0.000295427	NaN	NaN	NaN
-0.0313306	-0.00501264	-0.0106032	NaN	NaN	NaN
-0.00821263	-0.0144209	-0.00550348	NaN	NaN	NaN
0.0184452	0.0132302	0.0116264	NaN	NaN	NaN
0.0121053	0.0134334	0.0158924	NaN	NaN	NaN
0.00136567	-0.000278342	-0.00779327	NaN	NaN	NaN
-0.0232107	-0.00719853	-0.0275898	NaN	NaN	NaN
0.000520769	0.00613265	-0.00216199	NaN	NaN	NaN
0.0205414	-0.00334268	0.016755	NaN	NaN	NaN
0.000347219	0.017032	0.00615609	NaN	NaN	NaN
0.011842	0.0069819	0.0067474	NaN	NaN	NaN
0.00601751	0.0298769	0.0104191	NaN	NaN	NaN
-0.00615421	0.00364641	-0.00716753	NaN	NaN	NaN
-0.0244862	0.0101372	-0.00848756	NaN	NaN	NaN
-0.036997	0.00893444	-0.0409223	NaN	NaN	NaN
0.0304262	0.0192767	0.0175084	NaN	NaN	NaN
-0.067048	-0.00814941	-0.0139034	NaN	NaN	NaN
-0.00565721	-0.0230865	-0.0223776	NaN	NaN	NaN
0.0307887	-0.00168683	0.015591	NaN	NaN	NaN
0.0130828	0.0100758	0.0101022	NaN	NaN	NaN
-0.0110742	-0.00584852	-0.0215339	NaN	NaN	NaN
-0.0211085	0.00762365	-0.00580571	NaN	NaN	NaN
-0.0299314	0.011747	-0.0222179	NaN	NaN	NaN
0.0119875	0.0523945	0.048699	NaN	NaN	NaN
0.00746636	0.0109941	-0.00516747	NaN	NaN	NaN
-0.00835205	-0.0331888	-0.0301276	NaN	NaN	NaN
-0.0228141	0.030655	0.00135464	NaN	NaN	NaN
0.0204842	-0.0107659	0.00765938	NaN	NaN	NaN
0.0261125	-0.0038784	-0.00251589	NaN	NaN	NaN
-0.00980293	0.0037956	0.0104919	NaN	NaN	NaN
0.0194394	0.0331467	0.0237047	NaN	NaN	NaN
0.0096937	-0.0127105	-0.0374694	NaN	NaN	NaN
-0.0220675	-0.00711054	-0.0098209	NaN	NaN	NaN
0.0171402	0.011248	0.0078485	NaN	NaN	NaN
0.0147965	-0.0133311	-0.00752869	NaN	NaN	NaN
-0.00175806	0.0190234	-0.00842069	NaN	NaN	NaN
-0.0401377	0.0147397	0.00659167	NaN	NaN	NaN
-0.0330697	0.0184474	0.000598954	NaN	NaN	NaN
-0.0194012	0.0100628	-0.0497038	NaN	NaN	NaN
-0.00733604	-0.0141816	-0.00724162	NaN	NaN	NaN
-0.00856524	0.00658456	-0.00323208	NaN	NaN	NaN
0.00325698	-0.0272861	-0.0236266	NaN	NaN	NaN
-0.0105067	-0.0461151	-0.005847	NaN	NaN	NaN
0.0203377	0.00568266	0.0181053	NaN	NaN	NaN
-0.0134704	0.0125835	-0.0141795	NaN	NaN	NaN
-0.0213361	-0.00983778	-0.0212926	NaN	NaN	NaN
0.0117699	0.00721046	0.00761047	NaN	NaN	NaN
0.0362349	-0.00931501	0.0169893	NaN	NaN	NaN
-0.0258892	0.00134709	-0.00947868	NaN	NaN	NaN
0.00981625	0.0927884	0.0225105	NaN	NaN	NaN
0.0113294	-0.0100699	0.00177819	NaN	NaN	NaN
0.00184895	0.017419	0.00839149	NaN	NaN	NaN
0.0368088	0.0119396	0.0215781	NaN	NaN	NaN
0.0142641	0.0135169	0.0100757	NaN	NaN	NaN
0.0045732	-0.0200834	-0.00772725	NaN	NaN	NaN
0.0128113	-0.0135715	0.00684687	NaN	NaN	NaN
-0.0112468	-0.0545894	-0.0532167	NaN	NaN	NaN
-0.0450462	0.0241157	-0.0659573	NaN	NaN	NaN
0.0124752	-0.0253157	-0.0230785	NaN	NaN	NaN
0.0154181	-0.0517988	0.0303331	NaN	NaN	NaN
0.0069925	-0.032639	0.00893155	NaN	NaN	NaN
0.0109926	0.000379062	-0.000925744	NaN	NaN	NaN
-0.0122121	-0.0109269	-0.00393966	NaN	NaN	NaN
-0.0600286	-0.0407963	-0.0649552	NaN	NaN	NaN
-0.0116881	-0.026457	-0.00816736	NaN	NaN	NaN
-0.0122914	-0.00872585	-0.0122785	NaN	NaN	NaN
-0.0116801	0.0243216	0.003245	NaN	NaN	NaN
0.00163149	-0.0388223	-0.00183275	NaN	NaN	NaN
0.00927594	0.018774	0.0080879	NaN	NaN	NaN
-0.0137252	0.00348654	-0.0140417	NaN	NaN	NaN
0.0119336	-0.0256992	0.0152989	NaN	NaN	NaN
-0.0076018	-0.0719221	-0.00739448	NaN	NaN	NaN
-0.00539013	0.0260041	-0.0116367	NaN	NaN	NaN
-0.0192215	0.0170677	-0.00978726	NaN	NaN	NaN
0.0184461	0.0064385	0.012666	NaN	NaN	NaN
-0.0273803	0.0063012	-0.01449	NaN	NaN	NaN
0.00644171	0.00292337	0.000744884	NaN	NaN	NaN
-0.0201069	-0.0259527	-0.0182969	NaN	NaN	NaN
-0.0195693	0.0210616	-0.0215564	NaN	NaN	NaN
0.109638	0.00166814	0.0829426	NaN	NaN	NaN
0.0048989	-0.0138116	-0.0251894	NaN	NaN	NaN
-0.031955	-0.0313399	-0.0391187	NaN	NaN	NaN
0.0275828	0.0330948	0.0298027	NaN	NaN	NaN
0.00498503	0.00490675	0.00222824	NaN	NaN	NaN
0.00604677	0.0150159	0.00357067	NaN	NaN	NaN
0.0489863	0.0121907	-0.00315806	NaN	NaN	NaN
-0.0146991	0.000680154	0.0121845	NaN	NaN	NaN
-0.000738229	-0.00578337	-0.0197364	NaN	NaN	NaN
-0.01843	-0.00635189	-0.0210261	NaN	NaN	NaN
-0.00265081	-0.0301847	-0.0158872	NaN	NaN	NaN
0.00849456	-0.00357652	-0.0454243	NaN	NaN	NaN
-0.0499366	-0.0198004	-0.0398888	NaN	NaN	NaN
-0.0427561	-0.0214866	-0.0232115	NaN	NaN	NaN
-0.0225698	-0.04976	-0.0146061	NaN	NaN	NaN
-0.0119203	0.0182612	-0.0346847	NaN	NaN	NaN
-0.024484	0.0078294	-0.02844	NaN	NaN	NaN
-0.0116526	-0.00824374	-0.00942139	NaN	NaN	NaN
0.0194462	0.0258475	0.0327695	NaN	NaN	NaN
-0.0361606	-0.0379759	-0.0149393	NaN	NaN	NaN
0.0137118	-0.0131994	0.00458881	NaN	NaN	NaN
-0.00869042	0.0227269	-0.0104421	NaN	NaN	NaN
-0.0230126	0.0314928	-0.000704845	NaN	NaN	NaN
-0.0033956	0.0103629	-0.00538384	NaN	NaN	NaN
0.00543763	0.0127909	0.00475613	NaN	NaN	NaN
-0.0142775	0.0223515	0.00859191	NaN	NaN	NaN
0.0133184	-0.00235211	-0.00814172	NaN	NaN	NaN
0.00827	0.01269	-0.00163304	NaN	NaN	NaN
-0.0169599	-0.00454177	-0.00433694	NaN	NaN	NaN
-0.029819	0.017241	-0.0248755	NaN	NaN	NaN
0.0241576	-0.043864	0.00266345	NaN	NaN	NaN
-0.0193068	-0.0284421	-0.023519	NaN	NaN	NaN
0.0092976	0.00849993	-0.017	NaN	NaN	NaN
-0.0135599	-0.00304818	-0.00883119	NaN	NaN	NaN
-0.0292646	-0.0178058	-0.0413112	NaN	NaN	NaN
0.000600991	0.00342809	-0.00451102	NaN	NaN	NaN
0.00603982	0.00292435	-0.000658651	NaN	NaN	NaN
-0.0225375	2.85883e-06	-0.00335569	NaN	NaN	NaN
-0.0139229	0.0222138	-0.0093657	NaN	NaN	NaN
-0.00580115	0.00774479	-0.0115765	NaN	NaN	NaN
-0.00866879	-0.0146003	-0.0114893	NaN	NaN	NaN
-0.00409698	-0.0148446	-0.00809366	NaN	NaN	NaN
-0.0311847	0.0235166	0.00341899	NaN	NaN	NaN
0.0174707	-0.000822409	0.0136132	NaN	NaN	NaN
-0.0192966	-0.00175228	-0.0051604	NaN	NaN	NaN
0.00969623	-0.0645965	0.00420185	NaN	NaN	NaN
-0.0136304	-0.00885988	-0.0184233	NaN	NaN	NaN
0.0260794	0.0457647	0.0399442	NaN	NaN	NaN
0.0090411	0.00551573	0.00110444	NaN	NaN	NaN
0.0235143	0.00141402	0.00838356	NaN	NaN	NaN
-0.0103035	-0.0381181	-0.00670132	NaN	NaN	NaN
0.0121891	-0.0270829	0.00967962	NaN	NaN	NaN
-0.0263078	-0.00108027	-0.0151125	NaN	NaN	NaN
-0.0118919	-0.0380185	0.00117889	NaN	NaN	NaN
-0.00974732	0.0139289	0.00207508	NaN	NaN	NaN
-0.000537237	0.00611428	-0.00972579	NaN	NaN	NaN
0.0366614	0.0228021	0.0483546	NaN	NaN	NaN
-0.00509247	-0.0364437	-0.0491416	NaN	NaN	NaN
0.0129849	-0.0178403	-0.00280259	NaN	NaN	NaN
0.0421973	0.00277739	0.0284248	NaN	NaN	NaN
0.00425978	-0.000656865	0.0208499	NaN	NaN	NaN
0.00372182	0.00396742	-0.0257716	NaN	NaN	NaN
-0.0365462	-0.00691254	-0.0154306	NaN	NaN	NaN
0.0471376	-0.0102466	0.0268116	NaN	NaN	NaN
0.0696489	-0.0770981	0.0203125	NaN	NaN	NaN
-0.00841326	0.0205577	-0.0188199	NaN	NaN	NaN
0.00504831	-0.00930346	-0.00778974	NaN	NaN	NaN
0.0163979	0.0180012	-0.00513075	NaN	NaN	NaN
0.046803	-0.0152751	0.0247526	NaN	NaN	NaN
-0.0275751	0.0146781	0.00612795	NaN	NaN	NaN
-0.00281296	0.0124741	-0.000706676	NaN	NaN	NaN
-0.0191471	-0.00423933	-0.0171705	NaN	NaN	NaN
-0.0131812	-0.0164765	-0.0145005	NaN	NaN	NaN
-0.0064385	0.0107896	0.00515592	NaN	NaN	NaN
-0.0132307	-0.000416503	0.00669361	NaN	NaN	NaN
0.0178727	0.0182079	0.0284293	NaN	NaN	NaN
-0.0182841	-0.00069334	-0.0211863	NaN	NaN	NaN
0.0243359	-0.0182248	0.015387	NaN	NaN	NaN
-0.0373283	-0.0050968	-0.0445354	NaN	NaN	NaN
0.00311472	-0.0110706	-0.00819335	NaN	NaN	NaN
-0.00913936	-0.0140416	-0.00403854	NaN	NaN	NaN
0.0128448	0.00231997	0.00957784	NaN	NaN	NaN
0.00258543	-0.00830766	-0.00345865	NaN	NaN	NaN
0.00662053	0.00885423	-0.0100148	NaN	NaN	NaN
0.0130844	-0.0232464	-0.0208597	NaN	NaN	NaN
0.00537694	-0.0165342	-0.00207682	NaN	NaN	NaN
-0.00512345	-0.0207885	-0.00674343	NaN	NaN	NaN
-0.0491833	-0.0450448	-0.0927248	NaN	NaN	NaN
-0.027776	0.0113925	-0.0101681	NaN	NaN	NaN
0.00765577	0.000984698	-0.00787279	NaN	NaN	NaN
0.0497714	0.0107916	0.033592	NaN	NaN	NaN
0.0310777	0.0107739	0.0563019	NaN	NaN	NaN
0.066727	-0.0244686	0.0583504	NaN	NaN	NaN
-0.0216391	0.00502769	-0.0374313	NaN	NaN	NaN
0.00766265	0.00658642	0.00334459	NaN	NaN	NaN
-0.0112455	0.00484255	-0.011679	NaN	NaN	NaN
0.00212865	0.0171637	0.00820669	NaN	NaN	NaN
-0.00530461	-0.0124752	-0.0149566	NaN	NaN	NaN
0.0109748	-0.0430509	0.000300675	NaN	NaN	NaN
-0.0020202	0.0108008	0.00233975	NaN	NaN	NaN
-0.0500345	-0.00879455	-0.0718196	NaN	NaN	NaN
-0.0457019	-0.0548807	-0.0410173	NaN	NaN	NaN
-0.0486107	-0.0114647	-0.0624249	NaN	NaN	NaN
0.0150282	-0.00277235	0.00759059	NaN	NaN	NaN
0.0224152	0.0232667	0.0232635	NaN	NaN	NaN
0.0086184	-0.00168479	0.0127348	NaN	NaN	NaN
0.000760544	0.00446426	-0.00663705	NaN	NaN	NaN
-0.0188148	0.0135898	-0.0254864	NaN	NaN	NaN
0.00239788	-0.0117786	-0.0211644	NaN	NaN	NaN
0.0270675	0.00661709	0.0240355	NaN	NaN	NaN
0.00632535	-0.00402777	-0.00731447	NaN	NaN	NaN
-0.0353316	-0.0139951	-0.0168475	NaN	NaN	NaN
-0.00177164	-0.00168399	-0.0180342	NaN	NaN	NaN
0.00387085	0.0225513	0.0254665	NaN	NaN	NaN
-0.0188331	-0.00723579	-0.0254769	NaN	NaN	NaN
-0.0110822	-0.00464265	-0.015954	NaN	NaN	NaN
-0.002996	0.0124831	-0.0201621	NaN	NaN	NaN
-0.0296212	0.0360534	0.00598493	NaN	NaN	NaN
0.0469979	0.0118534	0.000683511	NaN	NaN	NaN
0.00873802	0.00550179	0.0287704	NaN	NaN	NaN
0.00524696	0.00773841	0.00485325	NaN	NaN	NaN
0.0222104	-0.0559949	-0.00046562	NaN	NaN	NaN
0.0073076	0.0514407	-0.0100195	NaN	NaN	NaN
-0.00593089	4.26773e-05	-0.0036635	NaN	NaN	NaN
-0.021767	-0.012735	-0.011662	NaN	NaN	NaN
0.0242191	-0.0122669	0.01802	NaN	NaN	NaN
0.0117437	0.0068749	0.0017855	NaN	NaN	NaN
-0.0188997	-0.00439582	-0.0248523	NaN	NaN	NaN
-0.00697117	-0.00501474	-0.0290166	NaN	NaN	NaN
-0.0156483	0.00891131	-0.0124633	NaN	NaN	NaN
0.00749741	-0.00464388	-0.0136521	NaN	NaN	NaN
0.00181941	-0.00229069	-4.74649e-05	NaN	NaN	NaN
-0.00237169	-0.00454363	0.00142678	NaN	NaN	NaN
0.0368495	0.0128817	0.0403427	NaN	NaN	NaN
0.0633837	0.0310996	0.0269506	NaN	NaN	NaN
0.0372568	0.00246098	0.0148252	NaN	NaN	NaN
0.011601	-0.0100617	-0.0112308	NaN	NaN	NaN
0.00371944	-0.0586373	-0.0178469	NaN	NaN	NaN
0.00695716	0.00756716	0.0173101	NaN	NaN	NaN
-0.00140757	0.0234953	-0.00680777	NaN	NaN	NaN
-0.0102399	-0.0294828	-0.0122428	NaN	NaN	NaN
0.0073418	-0.0132024	-0.00790324	NaN	NaN	NaN
0.0037357	0.0150337	0.00904026	NaN	NaN	NaN
0.0275321	-0.00745405	-0.00108837	NaN	NaN	NaN
0.0618688	0.0243827	0.0387207	NaN	NaN	NaN
0.00350794	-0.0179326	-0.00269558	NaN	NaN	NaN
-0.0137681	0.0272059	-0.015263	NaN	NaN	NaN
-0.00515429	-0.109297	-0.0455888	NaN	NaN	NaN
0.01231	0.00584757	0.00957929	NaN	NaN	NaN
-0.0141984	0.00945355	-0.0257901	NaN	NaN	NaN
0.069617	-0.012463	0.0267939	NaN	NaN	NaN
-0.00242339	0.00794089	-0.00934556	NaN	NaN	NaN
-0.0566038	-0.032809	-0.0508422	NaN	NaN	NaN
-0.0284152	-0.00742737	-0.021996	NaN	NaN	NaN
-0.0239968	0.00242563	-0.0184397	NaN	NaN	NaN
-0.00392061	0.00740966	-0.00469877	NaN	NaN	NaN
-0.00830966	-0.0683879	-0.0230716	NaN	NaN	NaN
0.00838162	0.0420342	0.0385172	NaN	NaN	NaN
0.00139683	0.021529	0.00205625	NaN	NaN	NaN
0.0122955	-0.0358071	-0.00403246	NaN	NaN	NaN
0.00945174	0.00592341	0.00377596	NaN	NaN	NaN
0.0262084	-0.00963125	0.0118099	NaN	NaN	NaN
0.0125818	-0.0011446	-0.00021749	NaN	NaN	NaN
-0.00686571	-0.00263646	-0.0229914	NaN	NaN	NaN
-0.0126493	-0.000829186	0.00853834	NaN	NaN	NaN
0.00397582	-0.00496332	0.032495	NaN	NaN	NaN
-0.0185801	0.041304	0.016829	NaN	NaN	NaN
0.0206226	0.0248684	0.00481133	NaN	NaN	NaN
-0.0236298	0.00592949	-0.00804466	NaN	NaN	NaN
-0.00361812	0.0567952	0.00940596	NaN	NaN	NaN
-0.00581806	-0.00052983	-0.00619903	NaN	NaN	NaN
0.0120266	0.0615523	0.0776873	NaN	NaN	NaN
0.0273182	0.00974435	0.00128134	NaN	NaN	NaN
0.00701089	0.00347668	-0.0106325	NaN	NaN	NaN
-0.0238868	-0.0296122	-0.0266611	NaN	NaN	NaN
0.00942431	-0.00405429	-0.00433025	NaN	NaN	NaN
0.00231797	0.0250996	-0.0525482	NaN	NaN	NaN
0.0276307	0.0183865	0.0210063	NaN	NaN	NaN
0.00990232	-0.0138007	-0.00465294	NaN	NaN	NaN
0.0100051	0.0330679	0.0137371	NaN	NaN	NaN
0.0141078	0.0282138	0.00378633	NaN	NaN	NaN
0.0211594	-0.00524111	0.0214978	NaN	NaN	NaN
-0.0488984	-0.00382567	-0.0328834	NaN	NaN	NaN
0.00968812	0.00883897	-0.0168241	NaN	NaN	NaN
0.00256019	-0.0499331	-0.0451592	NaN	NaN	NaN
-0.0101974	0.000415652	-0.0120187	NaN	NaN	NaN
-0.000947442	0.0107532	0.00551822	NaN	NaN	NaN
0.012181	-0.00458477	0.00553648	NaN	NaN	NaN
-0.00388389	0.0121432	-0.00170554	NaN	NaN	NaN
0.00338429	0.0452635	0.0108228	NaN	NaN	NaN
0.0238361	-0.00367579	0.000861733	NaN	NaN	NaN
-0.027543	-0.0904285	-0.0319572	NaN	NaN	NaN
0.0249648	0.003024	-0.00547368	NaN	NaN	NaN
0.019332	0.00756491	0.0188681	NaN	NaN	NaN
-0.0271055	-0.0184138	-0.0269305	NaN	NaN	NaN
-0.0309959	-0.02771	-0.0353561	NaN	NaN	NaN
0.0182626	0.00985518	0.00787028	NaN	NaN	NaN
0.0156167	0.0117391	0.0100781	NaN	NaN	NaN
-0.0157026	-0.00374081	-0.0225669	NaN	NaN	NaN
-0.0108937	0.0043753	-0.00412136	NaN	NaN	NaN
-0.00232831	0.0181766	-0.00179815	NaN	NaN	NaN
0.0314218	0.000685881	0.0277179	NaN	NaN	NaN
0.0170159	0.00999727	0.0202004	NaN	NaN	NaN
0.0140966	-0.0108881	0.00459565	NaN	NaN	NaN
-0.00820639	0.00115023	-0.0205943	NaN	NaN	NaN
-0.0123697	-0.00836236	-0.0243339	NaN	NaN	NaN
0.0102868	-0.022502	0.00530812	NaN	NaN	NaN
0.00628754	-0.000303925	-0.00499512	NaN	NaN	NaN
0.00753813	-0.000732551	0.00301727	NaN	NaN	NaN
-0.0135361	0.00375529	-0.00696915	NaN	NaN	NaN
0.00986602	-0.0467577	-0.0327139	NaN	NaN	NaN
-0.0133176	-0.0422084	-0.0629209	NaN	NaN	NaN
-0.00133862	0.0110497	0.0166428	NaN	NaN	NaN
-0.00523204	-0.0748537	-0.0378022	NaN	NaN	NaN
0.00114604	1.23598e-05	-0.0085652	NaN	NaN	NaN
0.00379256	0.00287427	-0.0134108	NaN	NaN	NaN
0.0375924	0.0362718	0.0274737	NaN	NaN	NaN
0.00645142	-0.00491557	0.00664107	NaN	NaN	NaN
0.00728008	-0.00373384	-0.0188266	NaN	NaN	NaN
-0.0225163	0.00760187	-0.0553701	NaN	NaN	NaN
0.00549045	-0.0104015	0.00366041	NaN	NaN	NaN
0.0262622	0.000628664	0.013486	NaN	NaN	NaN
-0.0414257	-0.0210772	-0.020384	NaN	NaN	NaN
0.0262074	-0.00840406	-0.00169196	NaN	NaN	NaN
0.0492819	0.020242	0.0505278	NaN	NaN	NaN
-0.0356224	-0.0223584	-0.0709983	NaN	NaN	NaN
-0.0087547	0.0146361	-0.0256071	NaN	NaN	NaN
-0.0217874	-0.00787408	-0.0246271	NaN	NaN	NaN
0.0174657	0.0531866	0.0415992	NaN	NaN	NaN
0.00805402	0.0427384	0.0503791	NaN	NaN	NaN
0.0228408	-0.0061894	0.0154856	NaN	NaN	NaN
0.0195964	0.0107655	0.00492947	NaN	NaN	NaN
-0.0243785	0.00920511	-0.0613326	NaN	NaN	NaN
0.0386338	0.0138449	0.018087	NaN	NaN	NaN
0.00863177	0.0126533	-0.012042	NaN	NaN	NaN
-0.00340962	0.00268662	-0.0172942	NaN	NaN	NaN
0.0189198	0.00643377	0.0123796	NaN	NaN	NaN
0.00406906	0.00443874	0.00676696	NaN	NaN	NaN
0.004728	0.00775566	0.000174574	NaN	NaN	NaN
-0.0178461	-0.0120555	-0.0367265	NaN	NaN	NaN
-0.0905618	-0.026886	-0.0665506	NaN	NaN	NaN
0.0273082	0.00597894	0.0327074	NaN	NaN	NaN
0.0139642	0.0342835	-0.0132203	NaN	NaN	NaN
0.0618073	-0.00516534	0.0467403	NaN	NaN	NaN
0.0509533	0.0200613	0.0390314	NaN	NaN	NaN
-0.0326482	0.0265323	-0.0135156	NaN	NaN	NaN
-0.0235989	0.00915657	-0.028474	NaN	NaN	NaN
0.00356414	-0.0283559	0.00420093	NaN	NaN	NaN
-0.0210839	-0.00356467	-0.0145849	NaN	NaN	NaN
-0.000567181	-0.040176	0.0147431	NaN	NaN	NaN
0.00632321	-0.0530199	-0.000306789	NaN	NaN	NaN
-0.00983884	-0.0234681	-0.00955263	NaN	NaN	NaN
0.00782175	0.0426446	0.00983085	NaN	NaN	NaN
-0.0381522	-0.037141	-0.024711	NaN	NaN	NaN
0.00577843	0.0173705	0.000455889	NaN	NaN	NaN
0.0126927	0.0180042	0.0134339	NaN	NaN	NaN
0.00881242	0.00126202	0.00503054	NaN	NaN	NaN
0.0114069	0.0155844	0.0139716	NaN	NaN	NaN
0.0875402	-0.0490949	0.0196483	NaN	NaN	NaN
-0.0573559	-0.0271464	-0.101012	NaN	NaN	NaN
-0.0254498	-0.0271557	-0.0740567	NaN	NaN	NaN
-0.0177319	-0.000632775	-0.00844691	NaN	NaN	NaN
0.0308639	-0.0081678	0.0357752	NaN	NaN	NaN
0.00954716	2.1727e-05	0.00930701	NaN	NaN	NaN
-0.00300206	0.0116193	-0.00672953	NaN	NaN	NaN
-0.0136818	0.0387992	-0.000236515	NaN	NaN	NaN
-0.0109311	0.0431768	-0.0166661	NaN	NaN	NaN
0.0189541	0.0321253	0.0277802	NaN	NaN	NaN
-0.0160305	-0.0066784	-0.00909108	NaN	NaN	NaN
-0.000974305	-0.0327485	0.00357122	NaN	NaN	NaN
0.0196728	-0.00773762	-0.004236	NaN	NaN	NaN
0.00908452	0.0064564	0.00205782	NaN	NaN	NaN
0.0102302	0.0044363	0.00791309	NaN	NaN	NaN
0.00745106	-0.0232407	-0.0129155	NaN	NaN	NaN
-0.0155647	-0.00141016	-0.0194134	NaN	NaN	NaN
-0.0471248	0.00203247	-0.0212908	NaN	NaN	NaN
-0.0071052	0.00549751	-0.023984	NaN	NaN	NaN
0.0113891	0.0222856	0.0107434	NaN	NaN	NaN
-0.0139365	0.0234961	0.00745546	NaN	NaN	NaN
0.0103096	0.0412516	0.0444706	NaN	NaN	NaN
0.00421777	0.00399737	-0.0045979	NaN	NaN	NaN
-0.0115796	-0.004199	-0.000857995	NaN	NaN	NaN
0.0178974	-0.0227663	-0.0116407	NaN	NaN	NaN
-0.00633064	-0.0265432	0.0115646	NaN	NaN	NaN
0.0260894	0.0356348	0.0143461	NaN	NaN	NaN
0.0199139	0.0140666	0.0425522	NaN	NaN	NaN
-0.0242385	0.00994604	-0.0154901	NaN	NaN	NaN
0.00622007	0.0153232	0.0107967	NaN	NaN	NaN
-0.0442774	0.0116586	-0.0186067	NaN	NaN	NaN
-0.0278845	-0.0333237	-0.0155556	NaN	NaN	NaN
0.00658833	-0.0114465	-0.0120217	NaN	NaN	NaN
0.0140794	-0.0420544	0.00103584	NaN	NaN	NaN
-0.0319528	-0.00283108	-0.0151267	NaN	NaN	NaN
0.0567248	-0.00545201	0.0380591	NaN	NaN	NaN
0.00587978	0.00011103	-0.000322195	NaN	NaN	NaN
-0.00862951	-0.0102361	-0.00826466	NaN	NaN	NaN
-0.0687419	0.00463286	0.00199371	NaN	NaN	NaN
0.00546072	-0.0171769	0.0103595	NaN	NaN	NaN
0.0227939	-0.0122871	-0.0137665	NaN	NaN	NaN
-0.01772	0.0081454	-0.010355	NaN	NaN	NaN
0.0163405	-0.016164	-0.00802615	NaN	NaN	NaN
-0.0422644	-0.00409569	-0.0181283	NaN	NaN	NaN
-0.0154598	0.0213299	-0.0214623	NaN	NaN	NaN
-0.00717019	0.0323336	-0.00707923	NaN	NaN	NaN
-0.0291142	-0.0100738	-0.0364973	NaN	NaN	NaN
0.0236066	-0.00957535	-0.0197948	NaN	NaN	NaN
0.0131017	-0.0341674	-0.0277374	NaN	NaN	NaN
0.0620321	0.0428719	0.028286	NaN	NaN	NaN
-0.0117006	-0.0209226	-0.0218817	NaN	NaN	NaN
0.000765353	-0.00165327	0.00384305	NaN	NaN	NaN
-0.0372772	-0.00272999	-0.0335292	NaN	NaN	NaN
-0.00274913	0.00647375	-0.000640675	NaN	NaN	NaN
0.00502918	0.00815216	0.0156009	NaN	NaN	NaN
0.00202371	-0.00277489	-0.000310301	NaN	NaN	NaN
0.00351814	-0.00410351	-0.0382976	NaN	NaN	NaN
0.00390098	-0.0147191	-0.0117099	NaN	NaN	NaN
0.0307029	-0.00431803	0.0213604	NaN	NaN	NaN
-0.00953814	-0.0138132	-0.0124908	NaN	NaN	NaN
0.0323391	-0.0290585	-0.00471783	NaN	NaN	NaN
0.0168476	0.00559436	0.0187839	NaN	NaN	NaN
-0.0193945	0.0138319	-0.0173701	NaN	NaN	NaN
-0.0118395	-0.0148992	-0.0146441	NaN	NaN	NaN
-0.000450785	0.0133634	-0.0137518	NaN	NaN	NaN
0.0230705	0.00679396	0.015708	NaN	NaN	NaN
0.0128524	0.00810188	-0.00546084	NaN	NaN	NaN
-0.00382973	0.0279612	0.0225889	NaN	NaN	NaN
0.037881	-0.00842406	0.0269983	NaN	NaN	NaN
0.0276039	0.0177856	0.0207168	NaN	NaN	NaN
-0.00181027	0.0145257	-0.0234007	NaN	NaN	NaN
-0.0142466	-0.0124683	-0.0120974	NaN	NaN	NaN
-0.00753321	-0.02809	-0.0189951	NaN	NaN	NaN
-0.008787	0.0126862	0.0143152	NaN	NaN	NaN
0.00235565	0.0454346	-0.00158793	NaN	NaN	NaN
0.0796008	0.00740748	0.047546	NaN	NaN	NaN
-0.015891	0.00762066	-0.0147118	NaN	NaN	NaN
0.00122414	0.0123426	0.00271376	NaN	NaN	NaN
-0.0438883	-0.0752656	-0.0854805	NaN	NaN	NaN
-0.00350973	0.0126059	-0.00701301	NaN	NaN	NaN
0.0110947	-0.00300276	-0.00515955	NaN	NaN	NaN
-0.0329448	-0.0326614	-0.0192737	NaN	NaN	NaN
-0.0384538	0.0113695	0.00518015	NaN	NaN	NaN
0.00784455	-0.0140193	-0.00356338	NaN	NaN	NaN
-0.0214274	-0.009035	-0.0281393	NaN	NaN	NaN
-0.0115145	-0.0140961	-0.00912145	NaN	NaN	NaN
-0.0087379	0.00442027	-0.0119187	NaN	NaN	NaN
0.0159381	0.00814469	0.00989223	NaN	NaN	NaN
-0.00832294	0.000148275	-0.0244117	NaN	NaN	NaN
0.0163942	-0.0458043	-0.00504752	NaN	NaN	NaN
-0.0940474	-0.00652944	-0.0682428	NaN	NaN	NaN
-0.0184155	0.007331	-0.0019844	NaN	NaN	NaN
0.00158851	0.0437202	0.0225537	NaN	NaN	NaN
-0.00492371	0.0167927	0.0071687	NaN	NaN	NaN
-0.0199895	0.00104462	-0.00657879	NaN	NaN	NaN
0.0342468	-0.012456	0.0322476	NaN	NaN	NaN
-0.0164879	0.0257466	0.0088865	NaN	NaN	NaN
-0.00215546	0.0175955	-0.00117577	NaN	NaN	NaN
-0.00792345	0.0233849	0.0055929	NaN	NaN	NaN
0.00433243	0.0218014	0.00687641	NaN	NaN	NaN
-0.035954	-0.0358281	-0.0372683	NaN	NaN	NaN
0.0152548	0.00293545	0.0013633	NaN	NaN	NaN
-0.00912798	0.00343565	-0.005229	NaN	NaN	NaN
-0.0450675	-0.0199871	-0.053861	NaN	NaN	NaN
0.00542754	0.0397618	0.00980911	NaN	NaN	NaN
0.0259692	0.0680278	0.0488943	NaN	NaN	NaN
0.0130932	0.00858559	0.00725542	NaN	NaN	NaN
-0.0157559	-0.00535805	-0.00789213	NaN	NaN	NaN
0.0402626	0.00259617	0.0189294	NaN	NaN	NaN
0.0104151	0.00842359	0.00435145	NaN	NaN	NaN
0.0285321	-0.0232258	-0.0145101	NaN	NaN	NaN
-0.0216663	-0.00372382	-0.0216698	NaN	NaN	NaN
-0.0159872	-0.0256973	-0.0166909	NaN	NaN	NaN
0.00340957	-0.0142285	0.00968032	NaN	NaN	NaN
-0.00798428	0.0278648	-0.0161374	NaN	NaN	NaN
-0.0216622	-0.0135409	-0.000792773	NaN	NaN	NaN
-0.00159565	-0.0308668	-0.0387392	NaN	NaN	NaN
0.012475	0.00542879	-0.013637	NaN	NaN	NaN
-0.00138243	0.00150372	-0.0134172	NaN	NaN	NaN
0.0101619	0.0503174	0.0229819	NaN	NaN	NaN
0.00948518	-0.0112366	-0.017752	NaN	NaN	NaN
0.033739	0.0127961	-0.0190757	NaN	NaN	NaN
0.0129934	0.00467203	-0.000944958	NaN	NaN	NaN
-0.00729414	0.0590475	0.00237703	NaN	NaN	NaN
0.0085022	-0.00110906	0.00650522	NaN	NaN	NaN
0.0369444	-0.0450296	0.0209825	NaN	NaN	NaN
0.000671694	0.00461448	0.00523463	NaN	NaN	NaN
0.00305155	0.0327527	-0.0151133	NaN	NaN	NaN
0.0171169	0.00674501	-0.00329909	NaN	NaN	NaN
-0.0124141	-0.00292826	-0.0254099	NaN	NaN	NaN
-0.00941063	-0.0122657	-0.0310259	NaN	NaN	NaN
-0.0499916	-0.00200055	0.000854821	NaN	NaN	NaN
-0.0257907	-0.0166541	-0.0236483	NaN	NaN	NaN
-0.0516969	0.00320636	-0.000236602	NaN	NaN	NaN
0.043238	0.0192364	0.0411803	NaN	NaN	NaN
0.0105662	-0.0146205	0.0339529	NaN	NaN	NaN
-0.00542733	0.0201151	-0.00556896	NaN	NaN	NaN
0.0351957	0.0239492	0.0181817	NaN	NaN	NaN
0.0197686	-0.00711432	0.0203722	NaN	NaN	NaN
0.0129101	0.0078565	0.00179757	NaN	NaN	NaN
-0.00989374	0.00132215	-0.0135991	NaN	NaN	NaN
0.0210277	-0.000702286	0.00789994	NaN	NaN	NaN
0.055166	0.0407818	0.0680064	NaN	NaN	NaN
0.00498839	-0.018875	0.000846682	NaN	NaN	NaN
0.0198611	-0.0116081	-0.00818464	NaN	NaN	NaN
0.0592343	-0.0139668	0.0649288	NaN	NaN	NaN
-0.00792443	-0.0129295	-0.0170888	NaN	NaN	NaN
0.0220106	0.0464844	0.0143335	NaN	NaN	NaN
0.0135782	-0.0647152	0.000847616	NaN	NaN	NaN
-0.00617023	0.0539688	0.0349536	NaN	NaN	NaN
-0.0620502	0.0244977	-0.00743353	NaN	NaN	NaN
-0.0138881	0.0289511	-0.0135064	NaN	NaN	NaN
0.034449	-0.0267904	0.0238402	NaN	NaN	NaN
-0.00920126	0.0535217	0.00826829	NaN	NaN	NaN
-0.0113059	-0.0102529	-0.0180532	NaN	NaN	NaN
0.0363727	0.0606709	0.0626081	NaN	NaN	NaN
2.79946e-05	-0.0126089	-0.00317118	NaN	NaN	NaN
0.0403192	-0.00192803	0.0150275	NaN	NaN	NaN
0.0134078	0.0129689	0.0147042	NaN	NaN	NaN
0.0376494	0.00681787	0.0322514	NaN	NaN	NaN
-0.0113938	-0.0125434	-0.00950612	NaN	NaN	NaN
-0.00367416	-0.0456733	-0.0184215	NaN	NaN	NaN
-0.000518033	0.0109366	-0.002962	NaN	NaN	NaN
-0.03405	-0.0297042	0.00342983	NaN	NaN	NaN
-0.0132565	-0.0271063	-0.0306244	NaN	NaN	NaN
0.00264737	-0.0037071	-0.00099113	NaN	NaN	NaN
-0.00104522	0.0304578	0.00032195	NaN	NaN	NaN
0.00974285	-0.0205745	-0.00425757	NaN	NaN	NaN
-0.000562495	0.00321873	-0.0072958	NaN	NaN	NaN
0.00457599	-0.00909444	0.00774631	NaN	NaN	NaN
-0.0274609	0.00639726	-0.0355761	NaN	NaN	NaN
0.0403004	-9.36445e-06	0.0335463	NaN	NaN	NaN
-0.0181501	-0.0280904	-0.0374276	NaN	NaN	NaN
-0.0103095	-0.000528861	0.00360438	NaN	NaN	NaN
0.0142083	0.0121168	0.0148929	NaN	NaN	NaN
-0.0143347	-0.0274866	-0.0200734	NaN	NaN	NaN
-0.000758176	-0.0120109	-0.00817319	NaN	NaN	NaN
-0.00199583	0.0418484	-0.0416908	NaN	NaN	NaN
0.00562567	0.0170759	0.00680207	NaN	NaN	NaN
0.00193453	0.0139203	0.00367372	NaN	NaN	NaN
0.00746318	0.010714	-0.0064287	NaN	NaN	NaN
0.0627822	0.0121927	0.0737354	NaN	NaN	NaN
0.01197	0.0357342	-0.0136208	NaN	NaN	NaN
0.013925	0.081213	0.0416139	NaN	NaN	NaN
0.00111499	0.028981	0.00674621	NaN	NaN	NaN
0.0275603	-0.00279105	-0.00130533	NaN	NaN	NaN
-0.0256679	0.000401968	-0.0372599	NaN	NaN	NaN
-0.00835674	-0.0245813	-0.00187153	NaN	NaN	NaN
-0.00430748	-0.00621394	-0.0109673	NaN	NaN	NaN
0.00102278	-0.00303911	-0.0266174	NaN	NaN	NaN
-0.00631188	0.0114356	-0.00179615	NaN	NaN	NaN
0.00195157	0.00419755	0.00516425	NaN	NaN	NaN
-0.0106101	0.00340241	-0.00333706	NaN	NaN	NaN
0.00509852	-0.0232421	0.0226442	NaN	NaN	NaN
-0.0468074	-0.0231889	-0.047804	NaN	NaN	NaN
-0.0189577	-0.0193538	-0.0261306	NaN	NaN	NaN
0.0336643	0.0114841	0.0206564	NaN	NaN	NaN
-0.0478343	-0.0290763	-0.0180295	NaN	NaN	NaN
0.056437	-0.0444565	0.0254624	NaN	NaN	NaN
-0.0155944	-0.0464472	-0.0353285	NaN	NaN	NaN
0.00866144	0.00646416	0.0119677	NaN	NaN	NaN
0.0102837	0.00328838	-0.00365981	NaN	NaN	NaN
0.0030028	0.0137811	-0.023	NaN	NaN	NaN
0.00931493	0.00365596	0.00376277	NaN	NaN	NaN
-0.0258629	0.0132306	-0.0272011	NaN	NaN	NaN
0.0147287	0.0353214	-0.0268024	NaN	NaN	NaN
-0.00854447	-0.0364859	0.00575993	NaN	NaN	NaN
-0.00175979	-0.0151949	-0.0175074	NaN	NaN	NaN
-0.00493852	0.00762194	-0.00955829	NaN	NaN	NaN
-0.0308802	-0.0278174	-0.0223964	NaN	NaN	NaN
-0.00303199	-0.0149787	-0.00534197	NaN	NaN	NaN
0.0196901	0.00264805	0.00146636	NaN	NaN	NaN
0.00516281	0.00702877	-0.00466572	NaN	NaN	NaN
-0.0324731	-0.0208219	-0.0242682	NaN	NaN	NaN
-0.00375923	0.000755793	-0.00740253	NaN	NaN	NaN
0.00057955	-0.000447453	0.001974	NaN	NaN	NaN
-0.00594386	-0.0146018	-0.0209429	NaN	NaN	NaN
-0.00894883	-0.00469835	-0.0110373	NaN	NaN	NaN
0.00401667	0.0234118	0.0471623	NaN	NaN	NaN
0.00121601	0.00734431	-0.0168824	NaN	NaN	NaN
-0.0301675	0.0231658	0.0175607	NaN	NaN	NaN
-0.0103744	0.0109862	0.0184762	NaN	NaN	NaN
-0.0344777	-0.126624	-0.11285	NaN	NaN	NaN
-0.0172003	0.010671	-0.0319927	NaN	NaN	NaN
-0.0495143	0.00185071	-0.0116927	NaN	NaN	NaN
0.0166892	-0.00362687	0.0184543	NaN	NaN	NaN
-0.0123761	-0.015951	-0.000190727	NaN	NaN	NaN
0.015917	0.0118234	0.0123326	NaN	NaN	NaN
-0.00606252	0.000535595	-0.0321528	NaN	NaN	NaN
-0.0372494	-0.0356704	-0.072462	NaN	NaN	NaN
-0.00338507	-0.000835751	0.0089135	NaN	NaN	NaN
0.0235352	0.023027	0.0354185	NaN	NaN	NaN
0.00274814	-0.024965	-0.000714401	NaN	NaN	NaN
0.00800732	-0.00680131	-0.00994177	NaN	NaN	NaN
-0.00705996	0.0169751	-0.0140284	NaN	NaN	NaN
-0.0136554	0.00515325	-0.0260255	NaN	NaN	NaN
0.00200268	0.00168967	0.00268189	NaN	NaN	NaN
-0.0163763	-0.000483322	0.00183998	NaN	NaN	NaN
-0.00789834	-0.0163289	-0.0192166	NaN	NaN	NaN
0.00204853	0.0249452	0.00333731	NaN	NaN	NaN
0.00288714	0.0114722	0.00112855	NaN	NaN	NaN
-0.0145252	-0.0071591	-0.00100613	NaN	NaN	NaN
-0.0280124	-0.0196367	-0.0239371	NaN	NaN	NaN
0.0112841	0.0126267	0.00110273	NaN	NaN	NaN
-0.0356693	0.0452688	0.0386268	NaN	NaN	NaN
0.00863597	0.0298984	0.00200629	NaN	NaN	NaN
-0.0287474	-0.0245501	-0.0700439	NaN	NaN	NaN
-0.00278916	-0.0701422	-0.012241	NaN	NaN	NaN
-0.00906383	-0.0427819	-0.0359135	NaN	NaN	NaN
-0.0140493	-0.00526003	-0.0158688	NaN	NaN	NaN
-0.00388253	-0.0339925	-0.0052616	NaN	NaN	NaN
-0.00831792	0.000309893	-0.0314098	NaN	NaN	NaN
-0.0169275	0.0384382	-0.00426192	NaN	NaN	NaN
0.0014568	-0.0137979	-0.00288524	NaN	NaN	NaN
0.00134616	0.0145223	-0.00107594	NaN	NaN	NaN
0.00645628	-0.0126748	0.00357021	NaN	NaN	NaN
0.0113924	-0.00336504	0.0140569	NaN	NaN	NaN
-0.00536014	-0.0034429	0.00535496	NaN	NaN	NaN
-0.00594901	0.010135	-0.00114088	NaN	NaN	NaN
0.0167629	0.0375861	0.0414731	NaN	NaN	NaN
0.00650012	0.0075152	0.00223617	NaN	NaN	NaN
-0.0548315	0.000594037	-0.00287935	NaN	NaN	NaN
0.0114992	0.0102525	0.0183588	NaN	NaN	NaN
-0.0307217	0.00381846	-0.0349564	NaN	NaN	NaN
-0.0353938	-0.0356807	-0.0571856	NaN	NaN	NaN
-0.00910942	0.00992196	-0.0125235	NaN	NaN	NaN
-0.012279	0.00686011	-0.0293887	NaN	NaN	NaN
0.0132044	0.0135077	0.0126011	NaN	NaN	NaN
0.00961409	0.00701586	0.00695475	NaN	NaN	NaN
0.0224642	-0.0294415	0.0128705	NaN	NaN	NaN
0.0118388	0.0128172	0.00486237	NaN	NaN	NaN
0.0142448	-0.00437456	-0.000939346	NaN	NaN	NaN
-0.010692	-0.00624491	-0.00807612	NaN	NaN	NaN
0.00714	0.0108589	0.0161253	NaN	NaN	NaN
-0.0264087	-0.0555248	-0.0704069	NaN	NaN	NaN
0.0404414	0.0717133	0.0764373	NaN	NaN	NaN
-0.0253152	0.0073597	-0.0199938	NaN	NaN	NaN
-0.0334913	-0.0414308	-0.0136413	NaN	NaN	NaN
0.0199847	-0.0277696	0.0724501	NaN	NaN	NaN
0.00115773	-0.0150883	-0.00457748	NaN	NaN	NaN
-0.0314607	0.00227483	-0.0401979	NaN	NaN	NaN
-0.0121	0.0416013	0.0229342	NaN	NaN	NaN
0.00646638	-0.0305319	-0.00757896	NaN	NaN	NaN
0.010565	1.47675e-05	0.00705418	NaN	NaN	NaN
0.00529929	0.0144148	0.00116287	NaN	NaN	NaN
-0.011371	0.0167612	-0.00793279	NaN	NaN	NaN
0.0098584	0.0198287	0.0124578	NaN	NaN	NaN
-0.0122192	0.0239718	0.00547476	NaN	NaN	NaN
0.00455028	0.00898652	0.00378462	NaN	NaN	NaN
0.00340401	0.0312062	0.0126414	NaN	NaN	NaN
0.00989819	0.00507681	-0.0161594	NaN	NaN	NaN
-0.00635352	0.0386692	0.0142532	NaN	NaN	NaN
-0.0115943	0.00350499	0.00135816	NaN	NaN	NaN
0.0257752	0.000763976	0.0285213	NaN	NaN	NaN
-0.00891169	-0.0115927	-0.0062226	NaN	NaN	NaN
0.000912513	0.0066436	-0.00945889	NaN	NaN	NaN
0.00890165	-0.0167519	-0.0158129	NaN	NaN	NaN
0.000323483	-0.0152407	-0.0026876	NaN	NaN	NaN
0.0180458	0.00741181	0.0127004	NaN	NaN	NaN
0.00224774	-0.0395115	-0.00372462	NaN	NaN	NaN
-0.0424694	-0.0364008	-0.0233438	NaN	NaN	NaN
0.0061702	0.0166129	0.00207757	NaN	NaN	NaN
0.00658692	-0.000779222	0.000550524	NaN	NaN	NaN
0.0120353	-0.0108162	-0.00746966	NaN	NaN	NaN
0.0205572	0.0220327	0.00826904	NaN	NaN	NaN
0.018655	-0.012884	0.0128211	NaN	NaN	NaN
-0.035917	0.0634601	-0.0255281	NaN	NaN	NaN
-0.0392514	-0.0336147	-0.0546209	NaN	NaN	NaN
0.00666814	-0.0129927	-0.00218479	NaN	NaN	NaN
-0.0158007	-0.00599997	-0.0186519	NaN	NaN	NaN
-0.0613669	0.00946574	0.0127705	NaN	NaN	NaN
-0.00701951	-0.00309467	-0.0106299	NaN	NaN	NaN
-0.0213285	0.00322546	-0.0247085	NaN	NaN	NaN
0.0023753	0.00728176	-0.0207486	NaN	NaN	NaN
0.00649336	0.00681049	0.00164188	NaN	NaN	NaN
-0.0229449	-0.0187745	-0.0118546	NaN	NaN	NaN
0.0363796	0.00321091	0.0082142	NaN	NaN	NaN
0.00224834	-0.0110503	-0.0133181	NaN	NaN	NaN
0.011793	0.0393539	0.0427785	NaN	NaN	NaN
0.00134082	0.0169602	0.00509087	NaN	NaN	NaN
-0.0366626	-0.0234209	-0.0568056	NaN	NaN	NaN
-0.0125291	-0.00530871	-0.0160066	NaN	NaN	NaN
0.00407998	-0.00732691	-0.00897538	NaN	NaN	NaN
-0.0291634	-0.00419767	-0.0634933	NaN	NaN	NaN
0.017504	0.00696294	0.00770623	NaN	NaN	NaN
0.0505614	0.004929	0.0313475	NaN	NaN	NaN
-0.0171108	0.00158704	-0.0167792	NaN	NaN	NaN
0.0195506	0.0136069	0.0217137	NaN	NaN	NaN
-0.0499193	-0.00597485	-0.0152562	NaN	NaN	NaN
0.0394124	-0.0232673	-0.0119189	NaN	NaN	NaN
-0.0219391	-0.0267775	-0.0523514	NaN	NaN	NaN
0.004272	0.0428655	0.0170615	NaN	NaN	NaN
0.00598012	0.00660155	-0.000229512	NaN	NaN	NaN
0.00294416	0.0189151	-0.00982304	NaN	NaN	NaN
0.0250907	-0.000277629	0.00363863	NaN	NaN	NaN
0.0210209	0.0149434	0.0209503	NaN	NaN	NaN
-0.0296422	0.00387254	-0.0260608	NaN	NaN	NaN
-0.00172156	0.00345487	8.46465e-05	NaN	NaN	NaN
0.0466283	-0.0198983	-0.00475691	NaN	NaN	NaN
-0.019488	-0.0193011	-0.0195378	NaN	NaN	NaN
-0.016686	0.00011157	-0.0205425	NaN	NaN	NaN
-0.0141783	0.0360184	0.0129845	NaN	NaN	NaN
-0.0413256	-0.0524398	-0.0459928	NaN	NaN	NaN
-0.0163412	-0.0256158	-0.039634	NaN	NaN	NaN
0.0124063	0.0514337	0.00134942	NaN	NaN	NaN
0.0293785	-0.0175559	0.00675176	NaN	NaN	NaN
0.00350001	0.0174722	-0.00032584	NaN	NaN	NaN
-0.00797594	0.0301833	-0.0243817	NaN	NaN	NaN
-0.0293421	0.00450451	-0.0359409	NaN	NaN	NaN
-0.0164494	0.0112796	0.000995386	NaN	NaN	NaN
0.0114079	0.0293208	0.0301653	NaN	NaN	NaN
0.0569007	-0.00307621	0.0241184	NaN	NaN	NaN
-0.00558402	0.00279203	-0.00627453	NaN	NaN	NaN
-0.0197367	-0.00955605	-0.00643518	NaN	NaN	NaN
-0.0148175	0.0160167	-0.00816365	NaN	NaN	NaN
0.00593332	0.0118062	-0.00245715	NaN	NaN	NaN
-0.0778206	-0.0148001	-0.0973897	NaN	NaN	NaN
-0.0245136	-0.0419315	-0.0098273	NaN	NaN	NaN
-0.0102503	0.00124423	-0.0291337	NaN	NaN	NaN
0.019931	0.0568501	0.0315296	NaN	NaN	NaN
-0.00333352	0.0200922	-0.0212975	NaN	NaN	NaN
0.0206268	0.00944946	0.00807957	NaN	NaN	NaN
-0.01707	-0.0283706	-0.0258179	NaN	NaN	NaN
0.00627004	0.000462411	0.00221129	NaN	NaN	NaN
-0.0212985	-0.0101646	-0.0263951	NaN	NaN	NaN
-0.0160811	0.00811964	-0.0142503	NaN	NaN	NaN
0.0130931	0.0299274	-0.00146744	NaN	NaN	NaN
-0.0246165	-0.0922463	-0.0235065	NaN	NaN	NaN
0.0020572	-0.0138084	0.00290841	NaN	NaN	NaN
-0.0345347	-0.0240862	-0.0494052	NaN	NaN	NaN
0.00643632	-0.00178646	-0.000977021	NaN	NaN	NaN
-0.015213	0.0230444	0.0155168	NaN	NaN	NaN
-0.00865696	-0.00772471	0.0128371	NaN	NaN	NaN
0.0101632	-0.00143858	0.00378166	NaN	NaN	NaN
0.00379753	-0.0265339	-0.00730059	NaN	NaN	NaN
-0.00181647	-0.0212223	-0.020566	NaN	NaN	NaN
-0.0199455	-0.00722944	-0.0113819	NaN	NaN	NaN
-0.00204317	0.00538696	-0.00255893	NaN	NaN	NaN
-0.0301737	0.00408445	-0.0169836	NaN	NaN	NaN
-0.00747617	0.00107848	-0.00141854	NaN	NaN	NaN
-0.00742183	-0.0421843	-0.00725789	NaN	NaN	NaN
0.0596801	0.0175191	0.0491775	NaN	NaN	NaN
-0.00800744	-0.013809	-0.0127273	NaN	NaN	NaN
-0.0169049	-0.0168154	-0.0142034	NaN	NaN	NaN
0.011733	0.0564664	0.0173515	NaN	NaN	NaN
-0.0208872	-0.03773	-0.024768	NaN	NaN	NaN
0.0321227	0.00658308	0.0135106	NaN	NaN	NaN
-0.0422435	0.00800094	-0.0164993	NaN	NaN	NaN
-0.000324972	0.0688835	0.0500811	NaN	NaN	NaN
0.0491515	-0.00114719	0.02399	NaN	NaN	NaN
-0.0505057	-0.00382231	-0.0302663	NaN	NaN	NaN
0.0533046	0.019782	0.0398059	NaN	NaN	NaN
-0.0199625	0.00457484	-0.0148826	NaN	NaN	NaN
-0.022777	0.00807423	-0.00911561	NaN	NaN	NaN
-0.0120757	-0.0127672	-0.00783613	NaN	NaN	NaN
0.000185403	0.0137714	0.00417798	NaN	NaN	NaN
-0.00272867	0.00246019	-0.0226243	NaN	NaN	NaN
-0.0185442	0.0421636	0.0101277	NaN	NaN	NaN
0.00675865	0.023464	0.0132761	NaN	NaN	NaN
-0.00475309	-0.0202255	-0.0105466	NaN	NaN	NaN
0.00632533	0.015653	-0.00256426	NaN	NaN	NaN
-0.0370152	-0.00545289	0.00110702	NaN	NaN	NaN
-0.013504	-0.0138906	-0.0198759	NaN	NaN	NaN
0.0280997	0.00351193	0.0199751	NaN	NaN	NaN
-0.0448044	0.031412	-0.0336973	NaN	NaN	NaN
0.0569353	0.00938752	-0.0265056	NaN	NaN	NaN
0.000908495	-0.0273515	-0.0339908	NaN	NaN	NaN
0.0190634	0.00876262	0.0111792	NaN	NaN	NaN
0.0189832	0.0209931	0.0200786	NaN	NaN	NaN
0.0030907	0.0217773	-0.0530779	NaN	NaN	NaN
-0.0138656	0.0271723	0.016232	NaN	NaN	NaN
0.0449754	0.0311342	-0.00685201	NaN	NaN	NaN
-0.00857599	0.00831457	-0.00974418	NaN	NaN	NaN
0.0362246	0.0119161	0.00834513	NaN	NaN	NaN
0.0102604	0.0135318	0.00547805	NaN	NaN	NaN
-0.013076	0.0116585	-0.0148761	NaN	NaN	NaN
-0.00959228	0.000804577	-0.00855479	NaN	NaN	NaN
0.0103966	0.021811	0.0036572	NaN	NaN	NaN
-0.0191473	-0.00183114	-0.0132873	NaN	NaN	NaN
-0.00409164	-0.00904528	-0.014341	NaN	NaN	NaN
0.0426341	-0.0067226	0.0263064	NaN	NaN	NaN
0.00304148	-0.0193202	-0.0411918	NaN	NaN	NaN
-0.0547173	-0.0436087	-0.0437232	NaN	NaN	NaN
-0.00658668	0.0184255	-0.00654106	NaN	NaN	NaN
0.0172761	0.0875806	0.0492098	NaN	NaN	NaN
0.0343061	-0.058901	-0.0336513	NaN	NaN	NaN
-0.0097803	0.00781498	-0.003274	NaN	NaN	NaN
-5.62532e-05	-0.00233232	0.0195796	NaN	NaN	NaN
-0.00993044	-0.0149568	-0.031034	NaN	NaN	NaN
-0.00709702	0.00895847	-0.0125766	NaN	NaN	NaN
0.0112369	-0.0027492	0.00389195	NaN	NaN	NaN
-0.0234797	0.0300162	0.00851154	NaN	NaN	NaN
0.00104654	0.00815374	-0.00259496	NaN	NaN	NaN
-0.0169062	-0.00386718	-0.0238653	NaN	NaN	NaN
-0.0216126	-0.000802342	-0.016504	NaN	NaN	NaN
-0.0731972	-0.0729322	-0.101343	NaN	NaN	NaN
0.0254194	-0.0102476	0.0134559	NaN	NaN	NaN
0.0099221	0.00648118	0.00406501	NaN	NaN	NaN
0.000585506	0.0252862	-0.00206015	NaN	NaN	NaN
-0.0308872	-0.0459292	-0.0508052	NaN	NaN	NaN
-0.0145847	-0.0206638	0.00195345	NaN	NaN	NaN
0.00159919	0.000858083	-0.0582464	NaN	NaN	NaN
0.021928	0.0176797	0.0144906	NaN	NaN	NaN
-0.00256966	-0.012399	-0.00824018	NaN	NaN	NaN
0.00731776	-0.016713	-0.014512	NaN	NaN	NaN
-0.0256153	-0.0165375	-0.00470768	NaN	NaN	NaN
0.0363343	0.0202521	0.0285537	NaN	NaN	NaN
-0.0352098	0.0293333	-0.0163836	NaN	NaN	NaN
0.0193422	-0.0213205	0.0179304	NaN	NaN	NaN
0.0193763	0.0172288	0.0137993	NaN	NaN	NaN
-0.0124591	0.00538437	-0.0309454	NaN	NaN	NaN
-0.0220622	-0.0159117	-0.00975542	NaN	NaN	NaN
0.0212224	-0.0491714	-0.0229824	NaN	NaN	NaN
0.00721811	0.0100052	0.0117998	NaN	NaN	NaN
-0.0107932	0.000708235	-0.017528	NaN	NaN	NaN
-0.00341537	-0.00557089	-0.0155867	NaN	NaN	NaN
-0.0523272	-0.0214964	-0.0181825	NaN	NaN	NaN
0.0676045	-0.00387687	0.0325949	NaN	NaN	NaN
0.00806094	-0.0232391	0.01129	NaN	NaN	NaN
-0.0315513	0.00159208	-0.0114393	NaN	NaN	NaN
-0.0115155	-0.00854671	-0.0325514	NaN	NaN	NaN
0.041747	0.0175167	0.0326253	NaN	NaN	NaN
-0.0173517	0.00422682	0.033361	NaN	NaN	NaN
-0.0228676	-0.0230526	-0.0223018	NaN	NaN	NaN
-0.0191009	0.0101382	-0.0431868	NaN	NaN	NaN
-0.0253792	0.0121089	-0.0141339	NaN	NaN	NaN
-0.00120217	-0.0316958	0.00837502	NaN	NaN	NaN
-0.0153685	-0.0479925	0.0135833	NaN	NaN	NaN
0.00440432	0.0224567	0.0160656	NaN	NaN	NaN
-0.00065995	0.00845489	0.00698443	NaN	NaN	NaN
-0.0431298	0.0103686	-0.0449222	NaN	NaN	NaN
-0.0133263	-0.00161309	-0.016306	NaN	NaN	NaN
-0.0117982	-0.0133525	-0.0353871	NaN	NaN	NaN
0.000988956	0.0380736	0.00925109	NaN	NaN	NaN
0.0233156	0.0156915	0.0146681	NaN	NaN	NaN
0.00492085	0.0266832	0.00690907	NaN	NaN	NaN
-0.0165646	0.00605148	-0.0137845	NaN	NaN	NaN
0.0179559	0.00633442	0.00777243	NaN	NaN	NaN
0.00681342	0.00342481	0.00555394	NaN	NaN	NaN
0.00474437	0.0078925	-0.0217201	NaN	NaN	NaN
-0.0124413	-0.0131192	-0.0268974	NaN	NaN	NaN
0.0277717	0.00645033	0.0164183	NaN	NaN	NaN
0.0396958	-0.0348564	-0.00435486	NaN	NaN	NaN
-0.00935552	0.000905388	-0.0113768	NaN	NaN	NaN
0.0122647	0.0303408	0.00825673	NaN	NaN	NaN
0.00790348	0.00906923	-0.00404838	NaN	NaN	NaN
-0.0366049	-0.0232728	-0.0514557	NaN	NaN	NaN
0.0165781	0.00538123	0.00314962	NaN	NaN	NaN
-0.00638467	0.015913	-0.0107673	NaN	NaN	NaN
-0.0170955	0.0207308	5.28246e-05	NaN	NaN	NaN
-0.00306439	-0.0033811	-0.0130633	NaN	NaN	NaN
-0.00363835	0.0288415	-0.00519162	NaN	NaN	NaN
-0.0129057	-0.0191526	-0.0389847	NaN	NaN	NaN
-0.0217255	-0.00315845	-0.0275469	NaN	NaN	NaN
0.0608438	0.0135038	0.0570465	NaN	NaN	NaN
-0.000345054	-0.0638734	-0.00402163	NaN	NaN	NaN
0.0302264	0.00378644	0.0154074	NaN	NaN	NaN
-0.0079138	0.0233971	0.00565996	NaN	NaN	NaN
-0.0194571	0.0149295	0.00427462	NaN	NaN	NaN
0.0120297	-0.0219119	-0.00988185	NaN	NaN	NaN
0.00466138	0.0211048	0.00368505	NaN	NaN	NaN
-0.0101834	-0.00555036	-0.00095963	NaN	NaN	NaN
0.00148737	-0.00639972	-0.0132285	NaN	NaN	NaN
-0.0215661	0.0272186	0.00384165	NaN	NaN	NaN
-0.00788628	-0.055023	-0.0399311	NaN	NaN	NaN
0.00990918	-0.0119261	0.00453505	NaN	NaN	NaN
-0.0104377	0.00385511	-0.0366512	NaN	NaN	NaN
-0.0113048	0.0104335	-0.0151313	NaN	NaN	NaN
0.0040514	0.0147059	0.015889	NaN	NaN	NaN
0.00215868	-0.00190806	-0.0067088	NaN	NaN	NaN
0.0242527	0.0203227	0.0122985	NaN	NaN	NaN
-0.0152351	-0.0472457	-0.0190864	NaN	NaN	NaN
-0.0379779	-0.0182773	-0.0281143	NaN	NaN	NaN
-0.0138781	0.01964	-0.0282916	NaN	NaN	NaN
-0.0166691	-0.00161269	-0.0176559	NaN	NaN	NaN
0.0114507	0.00483804	0.000558571	NaN	NaN	NaN
-0.0250627	-0.0421027	-0.03861	NaN	NaN	NaN
-0.014674	0.00351254	-0.0284405	NaN	NaN	NaN
0.0148351	-0.0142193	-0.0190711	NaN	NaN	NaN
0.000540096	-0.0322555	0.0107346	NaN	NaN	NaN
-0.00591795	-0.0293994	-0.0284322	NaN	NaN	NaN
-0.0123402	0.0319583	0.0216532	NaN	NaN	NaN
0.0141217	0.0186687	0.00163112	NaN	NaN	NaN
-0.00321522	-0.0106981	-0.00297828	NaN	NaN	NaN
0.00016068	0.0055433	0.00348463	NaN	NaN	NaN
-0.01138	-0.0017876	-0.0123916	NaN	NaN	NaN
0.0383075	0.00369196	0.0297951	NaN	NaN	NaN
0.0114025	0.0139095	0.0112067	NaN	NaN	NaN
0.0305367	0.00036794	0.0293869	NaN	NaN	NaN
-0.0110607	0.014404	-0.00690887	NaN	NaN	NaN
-0.0232105	0.0271277	-0.00354513	NaN	NaN	NaN
-0.0600904	0.0549687	-0.02671	NaN	NaN	NaN
-0.0054681	0.00507119	-0.0364215	NaN	NaN	NaN
-0.0135959	-0.00338443	-0.0068955	NaN	NaN	NaN
0.000255727	-0.0103506	-1.94896e-05	NaN	NaN	NaN
-0.00719916	0.0159201	-0.00206272	NaN	NaN	NaN
-0.0144742	-0.00258305	-0.0171562	NaN	NaN	NaN
0.006366	-0.00867233	-0.00800827	NaN	NaN	NaN
-0.0124724	0.0243628	-0.0119544	NaN	NaN	NaN
-0.00094598	0.00381321	-0.00687398	NaN	NaN	NaN
-0.0143498	0.00903082	0.00815214	NaN	NaN	NaN
0.00802834	0.015289	0.00833449	NaN	NaN	NaN
-0.00291982	0.0142085	0.0121638	NaN	NaN	NaN
0.00173799	0.00670788	0.00386018	NaN	NaN	NaN
-0.0234954	-0.00822639	-0.0232969	NaN	NaN	NaN
-0.0126446	0.000128491	-0.00213906	NaN	NaN	NaN
0.026428	0.00182251	0.0236582	NaN	NaN	NaN
0.00605856	0.02313	-0.00703883	NaN	NaN	NaN
0.0176207	0.0254982	0.000583052	NaN	NaN	NaN
0.00633283	0.0328998	0.00705673	NaN	NaN	NaN
-0.00640088	-0.00134904	-0.0259413	NaN	NaN	NaN
0.0125189	0.0222856	0.0113667	NaN	NaN	NaN
0.00874082	-0.00746097	-0.00292519	NaN	NaN	NaN
0.0453112	-0.0284821	-0.00609147	NaN	NaN	NaN
-0.00236782	-0.0219645	-0.0146674	NaN	NaN	NaN
0.0169982	-0.0517632	0.000433609	NaN	NaN	NaN
-0.00101847	0.00533095	-0.0298654	NaN	NaN	NaN
-0.0222664	-0.00474392	-0.0292387	NaN	NaN	NaN
-0.0212462	0.0158522	0.00116804	NaN	NaN	NaN
-0.0314167	0.00284308	-0.0214499	NaN	NaN	NaN
0.003986	0.0228501	-0.00627979	NaN	NaN	NaN
0.029364	-0.00606914	-0.00701244	NaN	NaN	NaN
0.00414057	0.010069	-0.000416225	NaN	NaN	NaN
-0.0291629	0.0155149	0.0388445	NaN	NaN	NaN
0.0249043	-0.0104713	0.00546131	NaN	NaN	NaN
0.00567275	-0.05357	-0.0128724	NaN	NaN	NaN
-0.00714814	-0.0267892	-0.00969479	NaN	NaN	NaN
0.0215326	-0.0390918	-0.00260793	NaN	NaN	NaN
-0.000235767	-0.0322642	-0.00500916	NaN	NaN	NaN
-0.00380484	-0.000656963	-0.0299811	NaN	NaN	NaN
0.0807976	0.00735112	0.0203841	NaN	NaN	NaN
0.00510426	0.00916541	-0.0166144	NaN	NaN	NaN
0.0235815	-0.00948618	0.015204	NaN	NaN	NaN
-0.025965	0.00101447	-0.0370181	NaN	NaN	NaN
0.00161787	0.00163556	-0.0112674	NaN	NaN	NaN
-0.00344679	-0.0125509	-0.00824607	NaN	NaN	NaN
0.00687313	0.0215875	-0.0171808	NaN	NaN	NaN
-0.0106009	-0.0103913	0.00272111	NaN	NaN	NaN
0.00737401	0.00843858	0.0141703	NaN	NaN	NaN
-0.0154999	0.000816248	-0.0280518	NaN	NaN	NaN
-0.0463375	0.00683449	-0.0294233	NaN	NaN	NaN
0.00103392	0.0013191	-0.00566668	NaN	NaN	NaN
0.0094712	-0.00851632	0.00166363	NaN	NaN	NaN
-0.00369911	-0.00658573	-0.00687431	NaN	NaN	NaN
-0.0336527	0.00310387	-0.0204974	NaN	NaN	NaN
0.00552754	0.00230149	0.00201302	NaN	NaN	NaN
0.00734816	0.0235618	0.00884918	NaN	NaN	NaN
0.00308969	0.00880199	0.00303105	NaN	NaN	NaN
0.0270924	0.0406935	0.0158036	NaN	NaN	NaN
-0.0288197	-0.01543	-0.0083132	NaN	NaN	NaN
-0.0256566	-0.0173268	-0.0547855	NaN	NaN	NaN
-0.00922196	0.0213234	-0.0132837	NaN	NaN	NaN
-0.00536318	0.0283523	0.00585549	NaN	NaN	NaN
-0.00138733	0.0257698	-0.0176479	NaN	NaN	NaN
0.0199482	0.011742	0.0137446	NaN	NaN	NaN
-0.000573474	0.0104086	6.12436e-05	NaN	NaN	NaN
-0.00147642	-0.00354303	-0.0130011	NaN	NaN	NaN
-0.000994622	-0.00970678	-0.00804282	NaN	NaN	NaN
0.000829118	0.0540794	0.0297547	NaN	NaN	NaN
-0.00164675	0.00966332	-0.00548559	NaN	NaN	NaN
[truncated: 8,001 more rows]

## Sheet: Data_Figure_4C
b1	b2	b3	b4	b5	b6	b7	b8	b9	b10	b11	b12	b13	b14	b15	Predictor
0	0	0	0	0	0	0	0	0	0	0	0	0	0	0	Amy
0	0	0	0	0	0	0	0	0	0	0	0	0	0	0	Cau
0	0	0	0	0.0187549	0	0	0.0287213	0	0.0477316	0	0	0	0	0	HippA
0	0	0	0	0.100458	0	0	0	0	0	0	0.0232901	0	0	0	HippM
0	-0.0578011	0	0	0	0	0	0	0	0	0	0	0	-0.0602519	0	HippP
0	0	0	0	0	0	0	0	0	0	0	0	0	0	0	Hyp
0	0	0	0	0	0	0	0	0	0	0	0	0	0	0	InsA
0	0	0	0	0	-0.0613736	0	-0.114278	0	0	0	0	0	0	0	InsP
0	0	0	0	0	0	0	0	0	0	0	0	0	0	0	PCC
0	0	0	0	0	0	0	0	0	0	0	0	0	0	0	Put
0	0	0	0	0	0	0	0	0	0	0	0	0.0164245	0	0	dACC
0	0	0	0	0	0	0	0	0	0	0	0	0	0	0	vmPFC

[truncated: 14 more sheets: Data_Figure_4D, Data_Figure_4F, Data_Figure_5A, Data_Figure_5B, Data_Figure_S2_a, Data_Figure_S2_pvalue, Data_Figure_S2_pvalue2, Data_Figure_S2_pvalue3, Data_Figure_S2_N_imputed, Data_Figure_S3, Data_Figure_S4, Data_Figure_S5, Data_Figure_S6, Data_Figure_S7]
